# Supplementary material for: Ubiquitin carboxyl-terminal esterase L1 (UCHL1) is associated with stem-like cancer cell functions in pediatric high-grade glioma
Source: PLoS One. 2017 May 4;12(5):e0176879. doi: 10.1371/journal.pone.0176879 (PMC5417601; doi:10.1371/journal.pone.0176879)
Supplement: S1 File — Three hundred and six differentially expressed genes (adjusted p-value < 0.05) were identified in the two UCHL1 knockdown constructs compared to control SJ-GMB2 cells. (XLSX) [file pone.0176879.s001.xlsx]

## Sheet: Ctrl_vs_UCHL1_KD_result_DEseq_f
id	baseMean	baseMean1_Ctrl	baseMean2_UCHL1_KD	FC_2over1	log2FC_2over1	pval	padj	SJGBM2_UCHL1_Ctrl	SJGBM2_UCHL1_KD1	SJGBM2_UCHL1_KD2
IGLL5	159.209	454.991	11.3188	0.024877	-5.32904	1.00891e-18	3.28935e-15	454.991	3.39068	19.247
AQP4	1763.11	5018.71	135.304	0.02696	-5.21304	4.79139e-53	8.97475e-49	5018.71	196.66	73.9489
ABCA4	747.331	2088.47	76.7624	0.0367554	-4.7659	1.7522e-34	1.64103e-30	2088.47	54.2509	99.2738
GRAP2	35.2495	98.423	3.66272	0.0372141	-4.74801	1.3772e-08	5.37422e-06	98.423	2.26046	5.06499
FAM83F	36.4222	100.15	4.55849	0.0455168	-4.45746	4.91478e-08	1.56032e-05	100.15	0	9.11698
SP7	40.4195	109.647	5.80595	0.0529514	-4.23919	4.78244e-08	1.54448e-05	109.647	4.52091	7.09099
CALB1	269.872	729.539	40.0389	0.0548825	-4.18751	1.98699e-17	5.3169e-14	729.539	39.558	40.5199	neuronal growth
PTPN22	104.094	276.275	18.004	0.0651669	-3.93972	7.78305e-11	5.39942e-08	276.275	24.865	11.143
TAC3	56.3448	148.498	10.2682	0.0691474	-3.85418	2.87428e-08	1.03535e-05	148.498	12.4325	8.10398
PDE7B	140.98	368.655	27.142	0.0736245	-3.76367	2.12923e-11	1.63844e-08	368.655	35.0371	19.247
EDN3	303.556	787.384	61.6426	0.0782878	-3.67507	6.38709e-15	9.20281e-12	787.384	36.1673	87.1178
AMBN	320.46	822.782	69.2987	0.0842248	-3.56961	1.34354e-14	1.79756e-11	822.782	37.2975	101.3
DLK1	741.496	1889.03	167.728	0.0887903	-3.49345	5.94697e-21	3.71309e-17	1889.03	118.674	216.782
KLHL4	70.3912	178.715	16.229	0.0908092	-3.46102	1.20534e-07	3.36973e-05	178.715	10.172	22.286
CTLA4	32.4187	82.0192	7.61852	0.092887	-3.42838	9.25866e-06	0.00143326	82.0192	10.172	5.06499
OGN	108.947	274.548	26.1456	0.0952311	-3.39242	1.07468e-08	4.47329e-06	274.548	15.8232	36.4679	Neurite growth
LOC283432	194.095	487.798	47.2427	0.0968488	-3.36812	1.43426e-10	8.66619e-08	487.798	12.4325	82.0528
SLC32A1	122.469	307.356	30.0262	0.0976919	-3.35562	3.52797e-09	1.69442e-06	307.356	41.8184	18.234
DMRT3	515.298	1291.59	127.154	0.0984477	-3.3445	6.96464e-17	1.4495e-13	1291.59	146.93	107.378
MMP13	97.2036	240.014	25.7984	0.107487	-3.21777	5.67366e-08	1.74218e-05	240.014	38.4277	13.169
CORT	19.9759	49.2115	5.35806	0.108878	-3.19921	0.000210154	0.0166093	49.2115	5.65114	5.06499
BCHE	253.317	616.439	71.756	0.116404	-3.10279	1.40376e-10	8.66619e-08	616.439	55.3812	88.1308
KIAA0226L	133.653	324.623	38.1678	0.117576	-3.08834	3.24454e-08	1.14667e-05	324.623	32.7766	43.5589
NCRNA00245	56.5066	134.684	17.4178	0.129324	-2.95094	1.08853e-05	0.00163114	134.684	13.5627	21.273
MAP2K6	45.4029	107.92	14.1444	0.131064	-2.93166	3.36409e-05	0.00420085	107.92	9.04182	19.247
DLX4	574.285	1361.52	180.668	0.132696	-2.9138	2.13026e-14	2.34717e-11	1361.52	280.296	81.0398
TLR4	950.622	2248.19	301.839	0.134259	-2.89691	6.76612e-17	1.4495e-13	2248.19	282.557	321.12
PTPRB	174.303	411.823	55.5435	0.134872	-2.89033	4.77851e-08	1.54448e-05	411.823	25.9952	85.0918	protein tyrosine phosphatase (PTP) family. Involved in angiogenesis
OLFML3	51.5926	121.734	16.5221	0.135723	-2.88126	2.26526e-05	0.00294656	121.734	15.8232	17.221
FRMPD1	88.9617	209.796	28.5443	0.136057	-2.87772	1.68929e-06	0.000343935	209.796	32.7766	24.312
MEGF10	490.433	1144.82	163.241	0.142592	-2.81004	1.81767e-12	1.70234e-09	1144.82	207.962	118.521
PRND	101.952	237.424	34.2165	0.144115	-2.7947	1.20661e-06	0.000265894	237.424	54.2509	14.182
GAD2	83.3094	193.393	28.2678	0.146168	-2.7743	8.06966e-06	0.00125961	193.393	7.91159	48.6239
PTGER2	518.166	1186.26	184.121	0.155211	-2.68769	1.05993e-11	8.63199e-09	1186.26	180.836	187.405
SEZ6	135.492	309.946	48.2646	0.155719	-2.68298	7.23703e-07	0.000169446	309.946	71.2043	25.325
POSTN	1248.22	2833.55	455.56	0.160774	-2.6369	3.07743e-16	5.76433e-13	2833.55	785.508	125.612
ALK	148.352	333.257	55.8997	0.167738	-2.57572	1.48257e-06	0.000308929	333.257	62.1625	49.6369	involved in brain development
DLL1	236.15	529.24	89.6052	0.169309	-2.56227	1.16781e-07	3.31427e-05	529.24	87.0275	92.1828	notch ligand
LRRTM2	92.4061	204.616	36.3011	0.17741	-2.49484	1.86275e-05	0.00254679	204.616	55.3812	17.221
HNMT	68.2337	150.225	27.2382	0.181317	-2.46342	9.44197e-05	0.00884287	150.225	27.1255	27.3509
ANGPT1	666.051	1458.21	269.97	0.185137	-2.43333	8.53067e-11	5.70672e-08	1458.21	166.143	373.796
RASGRP3	135.513	293.542	56.4979	0.192469	-2.3773	1.86097e-05	0.00254679	293.542	24.865	88.1308
C3AR1	242.968	523.196	102.854	0.196587	-2.34676	9.50382e-07	0.000214477	523.196	98.3298	107.378
TLR1	60.9675	131.231	25.8359	0.196874	-2.34465	0.000257193	0.019117	131.231	29.3859	22.286
SFXN2	122.685	261.598	53.229	0.203476	-2.29707	3.75088e-05	0.00441873	261.598	49.73	56.7279
FIBCD1	62.2823	132.094	27.3765	0.20725	-2.27056	0.000318646	0.0226941	132.094	39.558	15.195
CXCL12	219.349	464.488	96.7803	0.208359	-2.26285	2.91426e-06	0.000524876	464.488	127.716	65.8449
ARHGAP29	714.628	1503.97	319.955	0.21274	-2.23284	9.63896e-10	5.0152e-07	1503.97	280.296	359.614
LHFP	275.49	577.588	124.441	0.215449	-2.21458	1.80506e-06	0.000363555	577.588	114.153	134.729
TDRD6	266.105	556.867	120.724	0.216791	-2.20562	1.9747e-06	0.000393491	556.867	140.148	101.3
LMO3	2156.38	4500.69	984.223	0.218682	-2.19309	7.57305e-13	7.70425e-10	4500.69	1134.75	833.697
CDH20	112.31	233.971	51.4795	0.220026	-2.18426	8.57987e-05	0.00832692	233.971	74.595	28.3639
MIAT	568.728	1181.08	262.554	0.222301	-2.16942	1.07129e-08	4.47329e-06	1181.08	335.678	189.431
ATP8A1	653.915	1339.93	310.906	0.232031	-2.10761	1.13644e-08	4.62753e-06	1339.93	340.199	281.613
CTHRC1	909.078	1857.95	434.642	0.233936	-2.09581	2.03857e-09	1.03201e-06	1857.95	304.031	565.253
PLA2G7	1018.93	2082.42	487.177	0.233947	-2.09575	7.93952e-10	4.24901e-07	2082.42	398.97	575.383
GNRHR	87.0398	177.852	41.6336	0.234091	-2.09486	0.000547595	0.0334104	177.852	21.4743	61.7929
APLNR	166.165	339.3	79.5969	0.234591	-2.09178	4.08666e-05	0.00472514	339.3	118.674	40.5199
F13A1	70.8433	144.181	34.1744	0.237024	-2.07689	0.000826491	0.0466295	144.181	33.9068	34.4419
TMOD1	241.012	489.525	116.755	0.238506	-2.0679	2.36597e-05	0.00305634	489.525	44.0789	189.431
SLC39A10	5768.44	11645	2830.16	0.243037	-2.04075	5.20991e-12	4.647e-09	11645	3464.15	2196.18
FXYD6	3640.26	7315.25	1802.76	0.246439	-2.0207	5.55649e-12	4.73084e-09	7315.25	2512.5	1093.02
NAP1L3	111.7	223.61	55.7449	0.249295	-2.00407	0.000338352	0.0236351	223.61	68.9439	42.5459
SP6	101.807	203.753	50.8347	0.249492	-2.00293	0.000444681	0.029022	203.753	62.1625	39.5069
CHRNA1	211.482	423.046	105.7	0.249855	-2.00083	4.51261e-05	0.00508471	423.046	114.153	97.2478
PDZRN4	174.67	346.207	88.9018	0.256788	-1.96135	0.00014863	0.0123733	346.207	73.4648	104.339
LYPD6B	309.329	612.122	157.933	0.258009	-1.95451	1.37048e-05	0.00198996	612.122	144.669	171.197
PIGM	3386.43	6689.31	1735	0.259368	-1.94693	4.38584e-11	3.15966e-08	6689.31	2182.47	1287.52
FOLR1	244.369	481.755	125.676	0.260872	-1.93859	3.51879e-05	0.0042799	481.755	167.274	84.0788
OXGR1	172.066	338.437	88.8808	0.262621	-1.92894	0.000214721	0.0168989	338.437	63.2928	114.469
VWC2	165.868	324.623	86.491	0.266435	-1.90814	0.00020602	0.0163515	324.623	105.111	67.8709
FAM70A	982.599	1920.11	513.842	0.26761	-1.90179	2.37872e-08	8.91114e-06	1920.11	502.951	524.733
PTPRD	868.26	1695.64	454.571	0.268083	-1.89925	7.59635e-08	2.25853e-05	1695.64	307.422	601.721
DLX3	550.808	1074.02	289.202	0.26927	-1.89287	8.13626e-07	0.000188148	1074.02	322.115	256.289
LOC653061	226.92	436.86	121.95	0.279152	-1.84088	0.000130597	0.0112112	436.86	134.497	109.404
SLC6A15	544.722	1044.67	294.751	0.282148	-1.82547	3.59535e-06	0.00061784	1044.67	175.185	414.316
LCTL	150.096	284.909	82.69	0.290233	-1.78471	0.000713559	0.040999	284.909	90.4182	74.9619
UCHL1	13097.4	24800	7246.04	0.292179	-1.77508	3.52797e-08	1.22375e-05	24800	6779.11	7712.97
ENO3	408.223	771.844	226.412	0.29334	-1.76936	1.56661e-05	0.00218987	771.844	302.901	149.924
TXLNB	232.859	438.587	129.996	0.296397	-1.7544	0.00025496	0.0190265	438.587	133.367	126.625
GPX3	608.698	1145.68	340.208	0.296949	-1.75171	3.05928e-06	0.000545746	1145.68	358.282	322.133
SLC1A2	328.091	617.302	183.485	0.297236	-1.75032	5.88298e-05	0.0062968	617.302	227.176	139.794
UNC5B	2870.25	5384.78	1612.98	0.299545	-1.73915	4.28583e-09	1.958e-06	5384.78	2154.21	1071.75
ZCCHC12	618.186	1159.49	347.533	0.299729	-1.73827	3.38151e-06	0.000597539	1159.49	362.803	332.263
SULF2	312.093	585.358	175.46	0.299749	-1.73817	7.43837e-05	0.00745899	585.358	238.478	112.443
WDR25	714.454	1338.21	402.578	0.300834	-1.73296	2.29218e-06	0.000438111	1338.21	310.813	494.343
ADAMTS15	244.238	455.854	138.43	0.303673	-1.71941	0.000305002	0.0221434	455.854	129.976	146.885
LOC100499467	395.978	734.719	226.608	0.308428	-1.697	6.23936e-05	0.00652902	734.719	179.706	273.509
GAP43	5416.3	10033.1	3107.9	0.309765	-1.69075	3.83977e-08	1.30769e-05	10033.1	1182.22	5033.59
BOC	977.113	1808.74	561.3	0.310327	-1.68814	5.93713e-07	0.000142575	1808.74	646.49	476.109
RARRES2	1879.63	3478.48	1080.21	0.31054	-1.68715	6.71063e-08	2.02737e-05	3478.48	1012.68	1147.73
LAMB3	473.551	874.583	273.034	0.312188	-1.67951	3.45149e-05	0.00424652	874.583	205.701	340.367
CXCL14	384.716	706.228	223.96	0.317121	-1.6569	6.30333e-05	0.00655932	706.228	314.203	133.716
MEST	3947.58	7234.09	2304.32	0.318536	-1.65047	2.66911e-08	9.80297e-06	7234.09	2436.77	2171.87
RASGEF1B	249.072	454.991	146.112	0.321132	-1.63876	0.00046673	0.0299394	454.991	170.664	121.56
CREB5	914.931	1664.56	540.117	0.324481	-1.6238	2.88589e-06	0.000524812	1664.56	472.435	607.799
DSCAM	286.282	518.016	170.415	0.328976	-1.60394	0.000555465	0.0335671	518.016	111.893	228.938
GPM6A	465.237	836.596	279.557	0.33416	-1.58139	7.66363e-05	0.00763551	836.596	311.943	247.172
PDE4B	1183.82	2126.46	712.499	0.335064	-1.57749	2.28613e-06	0.000438111	2126.46	583.197	841.801
PPAP2B	336.093	601.762	203.259	0.337774	-1.56587	0.000307293	0.0222236	601.762	237.348	169.171
ITGB8	1635.81	2926.79	990.318	0.338363	-1.56336	6.55555e-07	0.000155433	2926.79	1115.53	865.1
SEL1L3	5205.81	9297.52	3159.95	0.33987	-1.55694	2.05283e-07	5.57268e-05	9297.52	2810.88	3509.03
PLP1	2229.52	3972.32	1358.12	0.341895	-1.54837	3.25358e-07	8.34832e-05	3972.32	1644.48	1071.75
NYNRIN	1450.04	2573.68	888.226	0.34512	-1.53483	1.43272e-06	0.000304958	2573.68	1031.9	744.554
HS6ST2	2976.22	5275.13	1826.76	0.346298	-1.52992	3.40834e-07	8.62724e-05	5275.13	1901.04	1752.49
LHX1	858.737	1512.61	531.803	0.35158	-1.50807	2.17682e-05	0.0028714	1512.61	370.715	692.891
TCN2	374.736	657.017	233.595	0.355539	-1.49192	0.000411408	0.0275217	657.017	265.604	201.587
COL2A1	869.862	1518.65	545.467	0.359179	-1.47722	2.17256e-05	0.0028714	1518.65	556.072	534.863
SOX5	405.766	707.955	254.671	0.359728	-1.47502	0.000406733	0.0273065	707.955	252.041	257.302
BMF	1896.93	3304.94	1192.93	0.360954	-1.47011	1.50086e-06	0.000308929	3304.94	1584.58	801.281
NETO1	490.392	851.273	309.952	0.364104	-1.45758	0.000222233	0.017417	851.273	341.329	278.574
GALNT10	4469.76	7676.13	2866.58	0.373441	-1.42105	1.49243e-06	0.000308929	7676.13	3248.27	2484.88
TDG	896.529	1535.05	577.267	0.376057	-1.41098	5.58206e-05	0.00607893	1535.05	475.826	678.709
MN1	752.242	1285.54	485.591	0.377732	-1.40456	9.28008e-05	0.00877905	1285.54	475.826	495.356
PRTFDC1	1652.05	2820.6	1067.78	0.378567	-1.40138	1.29338e-05	0.00189269	2820.6	802.462	1333.11
MYO10	1393.82	2374.24	903.604	0.380587	-1.3937	1.50767e-05	0.00213941	2374.24	957.303	849.905
EGR2	475.647	807.241	309.85	0.383837	-1.38143	0.000768805	0.0439039	807.241	183.097	436.602
SAMD9	507.823	860.77	331.349	0.384945	-1.37727	0.000550938	0.0335053	860.77	265.604	397.095
GPR153	526.003	890.124	343.943	0.386399	-1.37184	0.00033943	0.0236351	890.124	449.831	238.055
SLC7A8	2235.13	3780.65	1462.37	0.386802	-1.37033	5.80672e-06	0.000962528	3780.65	1818.54	1106.19
STON1	713.415	1206.11	467.065	0.387248	-1.36867	0.000122691	0.0106889	1206.11	606.932	327.198
ARRB1	495.987	838.322	324.819	0.387463	-1.36787	0.000686101	0.0396647	838.322	237.348	412.29
IRX3	426.414	720.042	279.599	0.38831	-1.36472	0.000796699	0.0450845	720.042	332.287	226.912
FNDC3A	2807.73	4740.71	1841.25	0.388391	-1.36442	3.54951e-06	0.000615609	4740.71	2590.48	1092.01
DLX6-AS1	4059.89	6820.54	2679.56	0.392866	-1.34789	4.63003e-06	0.000774331	6820.54	3216.63	2142.49
GCH1	5449.9	9149.02	3600.33	0.393521	-1.34549	7.05498e-06	0.00111989	9149.02	3440.41	3760.25
ACADSB	1090.06	1813.92	728.126	0.40141	-1.31685	0.000102786	0.00943764	1813.92	601.281	854.97
CD248	1054.78	1750.89	706.717	0.403632	-1.30889	8.09004e-05	0.0079755	1750.89	862.364	551.071
TRIM2	632.031	1048.98	423.556	0.403778	-1.30837	0.000353226	0.0242354	1048.98	549.291	297.821
SPHKAP	1468.53	2437.26	984.155	0.403795	-1.3083	4.17394e-05	0.00476719	2437.26	1074.85	893.464
EFHA2	1027.33	1699.96	691.018	0.406492	-1.2987	0.000138542	0.0116893	1699.96	618.235	763.801
CADM1	10621.2	17560.7	7151.5	0.407244	-1.29604	4.16002e-05	0.00476719	17560.7	6157.48	8145.52
GBA	777.895	1283.82	524.934	0.408886	-1.29023	0.000355031	0.0242704	1283.82	423.835	626.033
PCDH7	3407.4	5584.21	2318.99	0.415276	-1.26786	2.01387e-05	0.00269441	5584.21	2563.36	2074.62
EGLN3	1285.59	2106.6	875.093	0.415406	-1.26741	0.000168263	0.0136438	2106.6	505.212	1244.97
PTPN13	11125.2	18220.3	7577.56	0.415884	-1.26575	4.76417e-05	0.00528034	18220.3	8923.15	6231.96
LPGAT1	4402.61	7184.88	3011.48	0.419141	-1.25449	3.59503e-05	0.00431657	7184.88	2233.33	3789.63
MAF	1943.37	3159.03	1335.54	0.42277	-1.24206	6.11231e-05	0.00646835	3159.03	1424.09	1247
CDK18	2373.1	3842.81	1638.24	0.426313	-1.23001	4.45411e-05	0.00505636	3842.81	1986.94	1289.55
LAMA5	1044.36	1690.46	721.316	0.426698	-1.22871	0.000175055	0.0140728	1690.46	1036.42	406.212
BTG2	1780.36	2876.71	1232.19	0.428331	-1.2232	6.99848e-05	0.0071633	2876.71	1599.27	865.1
ANKRD46	2102.39	3382.64	1462.26	0.432284	-1.20995	0.000140944	0.0118386	3382.64	898.531	2026
OPLAH	806.92	1295.04	562.86	0.434627	-1.20215	0.000724479	0.0414991	1295.04	530.077	595.643
PLEKHG1	2615.96	4178.66	1834.61	0.439044	-1.18756	8.21671e-05	0.00805797	4178.66	2023.11	1646.12
TRIB2	805.682	1282.95	567.047	0.441986	-1.17793	0.000778295	0.0443108	1282.95	649.881	484.213
LRRC15	1511.95	2407.05	1064.4	0.4422	-1.17723	0.000346039	0.0239586	2407.05	688.309	1440.48
GRIA3	812.855	1292.45	573.057	0.443389	-1.17336	0.000885514	0.0490492	1292.45	589.979	556.136
SIK3	2112.64	3348.97	1494.47	0.446249	-1.16408	0.000185739	0.0148679	3348.97	1343.84	1645.11
DCLK1	1562.54	2472.66	1107.48	0.44789	-1.15878	0.000346633	0.0239586	2472.66	894.01	1320.95
SEPP1	4173.57	6599.52	2960.59	0.448607	-1.15648	9.58144e-05	0.00892885	6599.52	3234.71	2686.47
DLX2	4686.86	7411.08	3324.75	0.448619	-1.15644	0.000118624	0.0104809	7411.08	3039.18	3610.33
MSI2	1067.82	1687.87	757.793	0.448964	-1.15533	0.000634942	0.0373938	1687.87	714.304	801.281
TMEM87B	1010.35	1592.04	719.511	0.451944	-1.14578	0.00090143	0.0493704	1592.04	571.895	867.126
PIK3R1	2615.68	4119.09	1863.98	0.452522	-1.14394	0.000174924	0.0140728	4119.09	1798.19	1929.76
ASCL1	3886.09	6117.77	2770.25	0.45282	-1.14299	0.000112779	0.0101561	6117.77	3119.43	2421.07
LGR4	3129.87	4919.42	2235.1	0.454342	-1.13815	0.000152768	0.0125504	4919.42	2274.02	2196.18
SLC16A9	1140.05	1791.47	814.334	0.454562	-1.13745	0.0009119	0.0497983	1791.47	515.384	1113.28
CNTN1	11292	17731.7	8072.14	0.455238	-1.13531	0.000433369	0.028453	17731.7	5939.35	10204.9
FAM84A	2063.88	3236.74	1477.45	0.456463	-1.13143	0.000285096	0.0210241	3236.74	1357.4	1597.5
RGS5	4982.66	7795.28	3576.35	0.458784	-1.12411	0.00012603	0.010929	7795.28	4442.93	2709.77
ID3	2128.51	3327.39	1529.07	0.459541	-1.12173	0.00029491	0.021578	3327.39	1473.82	1584.33
BAG1	1564.41	2415.68	1138.78	0.471411	-1.08494	0.000881165	0.0489766	2415.68	843.15	1434.41
GYPC	4431.13	6815.36	3239.02	0.475253	-1.07323	0.000320564	0.0227442	6815.36	3300.26	3177.77
SORL1	1885.58	2900.03	1378.36	0.475293	-1.07311	0.000526316	0.0325361	2900.03	1556.32	1200.4
WLS	7641.17	11659.7	5631.92	0.483026	-1.04983	0.000490654	0.0309948	11659.7	6390.31	4873.53
ZDHHC20	2790.01	4254.64	2057.69	0.483635	-1.04801	0.000416128	0.0277142	4254.64	2564.49	1550.9
SERPINE1	5152.58	2903.48	6277.14	2.16194	1.11232	0.000561524	0.0337112	2903.48	4699.49	7854.79
TUBB3	4448.22	2494.25	5425.2	2.17509	1.12107	0.00048905	0.0309948	2494.25	3908.33	6942.08
FBXW11	2556.02	1431.45	3118.3	2.17842	1.12328	0.00083678	0.0470682	1431.45	3218.89	3017.72
ABL1	3266.26	1823.42	3987.68	2.18693	1.12891	0.000598582	0.0355938	1823.42	3682.28	4293.09
PSME3	4966.94	2769.66	6065.58	2.19001	1.13094	0.000491456	0.0309948	2769.66	4995.61	7135.56
TNFRSF12A	2678.09	1483.25	3275.51	2.20833	1.14296	0.00046327	0.0298196	1483.25	2197.16	4353.87
SLC2A3	2094.78	1154.31	2565.01	2.22211	1.15193	0.00064987	0.0378035	1154.31	2199.42	2930.6
LRP12	10910.4	6008.98	13361.1	2.22353	1.15285	0.00088771	0.0490492	6008.98	13110.6	13611.7
SPIRE1	2723.98	1488.43	3341.76	2.24515	1.16681	0.000462807	0.0298196	1488.43	3152.21	3531.31
GNPDA1	2927.7	1586.86	3598.12	2.26746	1.18107	0.000418725	0.0277142	1586.86	3788.52	3407.73
DCP1A	2656.3	1433.18	3267.86	2.28015	1.18913	0.000452778	0.0294478	1433.18	3719.58	2816.13
FOSL2	1995.65	1070.57	2458.2	2.29617	1.19923	0.000418365	0.0277142	1070.57	2063.8	2852.6
THBS1	2498.73	1338.21	3078.99	2.30083	1.20216	0.00033529	0.0236102	1338.21	2822.18	3335.8
C6orf106	5489.98	2938.88	6765.54	2.30208	1.20294	0.000313822	0.0225219	2938.88	7622.26	5908.82
SIPA1L3	1284.93	686.371	1584.2	2.30809	1.2067	0.000901091	0.0493704	686.371	1599.27	1569.13
MTRNR2L1	4082.11	2173.94	5036.2	2.31662	1.21202	0.00039418	0.026559	2173.94	7414.29	2658.11
SLC35B4	2989.37	1589.45	3689.33	2.32114	1.21483	0.000248142	0.0186664	1589.45	3369.21	4009.45
VIM	12415.8	6545.13	15351.1	2.34542	1.22985	0.000389228	0.02632	6545.13	10462.5	20239.7
CDR2	1380.47	724.359	1708.53	2.35868	1.23798	0.000630708	0.0372675	724.359	1847.92	1569.13
TM4SF1	7035.59	3662.37	8722.2	2.38157	1.25191	0.000223485	0.0174421	3662.37	10182.2	7262.18
ARRB2	1795.14	925.522	2229.95	2.4094	1.26867	0.000261327	0.0193475	925.522	2096.57	2363.32
MECP2	1496.76	770.98	1859.65	2.41206	1.27026	0.000379282	0.0258339	770.98	1910.08	1809.21
F2R	1040.15	535.283	1292.58	2.41476	1.27188	0.000713034	0.040999	535.283	1250.03	1335.13
SLC7A11	3878.91	1973.64	4831.55	2.44804	1.29163	0.00013108	0.0112112	1973.64	6095.32	3567.78
AHNAK2	3046.7	1538.51	3800.8	2.47045	1.30477	9.26566e-05	0.00877905	1538.51	3633.68	3967.91
SLC25A25	1685.54	849.546	2103.54	2.47608	1.30806	0.000230032	0.0178047	849.546	2364.44	1842.64
ZNF704	1637.91	816.738	2048.5	2.50815	1.32662	0.000243428	0.0184601	816.738	2719.33	1377.68
FTH1	14486.2	7200.42	18129.1	2.51779	1.33216	0.00025072	0.0187849	7200.42	17589.7	18668.5
RAC1	3179.97	1571.31	3984.29	2.53564	1.34235	5.77666e-05	0.00625448	1571.31	3812.26	4156.33
HSPA12A	828.948	409.233	1038.81	2.53843	1.34393	0.000636839	0.0373938	409.233	995.731	1081.88
MMP3	5916.9	2914.7	7418	2.54503	1.34768	7.40396e-05	0.00745899	2914.7	9489.39	5346.6
STAU1	3464	1705.14	4343.43	2.54726	1.34895	4.53338e-05	0.00508471	1705.14	3744.44	4942.42
STC1	6503.47	3192.7	8158.86	2.55547	1.35359	3.5919e-05	0.00431657	3192.7	5091.68	11226
IGFBP7	2308.27	1132.73	2896.04	2.55669	1.35428	6.78141e-05	0.00697926	1132.73	2634.56	3157.51
VEGFA	13367.1	6503.69	16798.8	2.58297	1.36903	0.000109663	0.0100199	6503.69	11695.6	21902
MVP	1890.18	914.298	2378.12	2.60103	1.37908	0.000101128	0.00937733	914.298	2990.58	1765.66
FOSL1	1843.35	889.261	2320.39	2.60935	1.38369	6.37817e-05	0.00660053	889.261	1906.69	2734.08
FBXL7	777.296	371.245	980.321	2.64063	1.40088	0.000528882	0.0325871	371.245	1098.58	862.061
ELL2	891.086	423.046	1125.11	2.65954	1.41117	0.000245569	0.0185474	423.046	872.536	1377.68
ASNS	4270.31	2022.85	5394.04	2.66655	1.41498	3.12431e-05	0.00392761	2022.85	7048.1	3739.99
KIAA1211	1344.61	633.706	1700.07	2.68274	1.42371	9.3799e-05	0.00882889	633.706	1675	1725.14
CXCL5	2229.76	1046.39	2821.44	2.69635	1.43101	3.46867e-05	0.00424652	1046.39	3003.01	2639.87
SLC35A4	2050.23	961.783	2594.45	2.69754	1.43164	3.6691e-05	0.0043661	961.783	2581.44	2607.46
TTC7B	709.482	324.623	901.912	2.77833	1.47422	0.00031859	0.0226941	324.623	846.541	957.283
MAP2	640.084	292.679	813.787	2.78048	1.47533	0.000556739	0.0335671	292.679	1012.68	614.89
TRIB3	1271.09	581.041	1616.11	2.78141	1.47581	7.23189e-05	0.00736198	581.041	1843.4	1388.82
CC2D1A	1007.91	460.171	1281.78	2.78544	1.47791	0.000114413	0.0102539	460.171	1305.41	1258.14
SERPINE2	3558.78	1615.35	4530.49	2.80466	1.48782	7.72905e-06	0.00121658	1615.35	3796.43	5264.55
GNAL	1238.61	560.321	1577.75	2.8158	1.49354	5.97294e-05	0.00635677	560.321	1689.69	1465.81
PRKCZ	1120.22	505.929	1427.37	2.82128	1.49635	6.23864e-05	0.00652902	505.929	1251.16	1603.58
WWC3	595.129	265.051	760.167	2.868	1.52004	0.000434444	0.028453	265.051	828.457	691.878
EIF4E3	570.072	253.828	728.195	2.86885	1.52047	0.000501372	0.031304	253.828	797.941	658.449
INHBA	452.88	199.436	579.601	2.9062	1.53913	0.000641513	0.0375506	199.436	325.506	833.697
PLK2	879.598	385.922	1126.44	2.91882	1.54539	0.000122675	0.0106889	385.922	1542.76	710.112
BTBD2	1905	830.552	2442.23	2.94049	1.55606	9.92779e-06	0.00151185	830.552	2478.59	2405.87
KCNH1	488.259	212.387	626.195	2.94837	1.55992	0.000613409	0.03636	212.387	677.006	575.383
UNC13A	1288.75	556.867	1654.69	2.97143	1.57116	2.7253e-05	0.00348729	556.867	2020.85	1288.53
KIAA1244	1275.71	550.824	1638.16	2.97401	1.57241	1.7625e-05	0.00244543	550.824	1291.85	1984.46
TXNDC12	2929.73	1244.96	3772.12	3.0299	1.59927	2.74255e-06	0.000503635	1244.96	3861.99	3682.25
NUP35	910.196	385.058	1172.77	3.04568	1.60677	3.89283e-05	0.00455729	385.058	1059.02	1286.51
TNFAIP1	1055.54	446.357	1360.13	3.04717	1.60747	2.73681e-05	0.00348729	446.357	1419.57	1300.69
CEBPG	3380.5	1427.13	4357.19	3.0531	1.61028	2.06451e-06	0.000407056	1427.13	4517.52	4196.85
ELK3	1333.27	555.14	1722.34	3.10253	1.63345	9.77048e-06	0.00150009	555.14	1723.6	1721.08
HEY2	458.612	190.803	592.516	3.10539	1.63477	0.000546761	0.0334104	190.803	828.457	356.575
RAB3IL1	516.96	213.25	668.816	3.1363	1.64906	0.000235128	0.0180499	213.25	658.923	678.709
PIP5K1C	747.386	303.039	969.559	3.19945	1.67782	4.69175e-05	0.00523102	303.039	1037.55	901.568
GALNTL1	606.574	244.331	787.695	3.22389	1.6888	0.000110926	0.0100862	244.331	968.605	606.786
KCNG1	345.588	136.411	450.177	3.30015	1.72253	0.000531367	0.0326329	136.411	359.412	540.941
SLC16A14	608.124	240.014	792.179	3.30055	1.72271	8.29327e-05	0.00809069	240.014	986.689	597.669
PARM1	465.439	181.306	607.505	3.35073	1.74447	0.000127331	0.010991	181.306	375.236	839.775
ALCAM	3565.46	1385.69	4655.35	3.35958	1.74828	3.56728e-07	8.90915e-05	1385.69	5471.43	3839.26
RASSF9	1047.53	405.779	1368.4	3.37228	1.75372	6.79559e-06	0.00109731	405.779	1637.7	1099.1
IGFBP3	1032.04	398.872	1348.63	3.38111	1.7575	2.37078e-06	0.000439675	398.872	240.738	2456.52
MGC12916	377.112	144.181	493.578	3.42332	1.7754	0.000298506	0.0217561	144.181	473.565	513.59
ONECUT2	995.162	375.562	1304.96	3.4747	1.79689	7.03595e-06	0.00111989	375.562	1957.55	652.371
CD68	1036.61	388.512	1360.66	3.50225	1.80828	3.45294e-06	0.000604458	388.512	1488.51	1232.82
FAM155B	500.516	186.486	657.531	3.52591	1.81799	7.7644e-05	0.00769497	186.486	753.862	561.201
GPC4	329.281	122.597	432.623	3.52882	1.81919	0.000489506	0.0309948	122.597	606.932	258.315
DIRAS3	8768.66	3110.69	11597.6	3.72833	1.89853	3.98231e-08	1.33201e-05	3110.69	6315.71	16879.6
MYO1D	337.488	119.144	446.66	3.74892	1.90647	0.000150836	0.0124463	119.144	291.599	601.721
ACTA2	3177.64	1116.32	4208.3	3.76978	1.91448	1.52145e-08	5.81597e-06	1116.32	2242.37	6174.22
PLOD1	8573.76	3011.4	11354.9	3.77065	1.91481	5.10096e-08	1.59243e-05	3011.4	10816.3	11893.6
LIPG	581.187	202.026	770.768	3.81519	1.93175	1.03647e-05	0.00156566	202.026	593.37	948.166
KCNMA1	1188.92	409.233	1578.76	3.85785	1.9478	2.55263e-07	6.73427e-05	409.233	1142.66	2014.85
EREG	15039	5169.8	19973.6	3.86352	1.94992	2.43032e-07	6.5032e-05	5169.8	18621.6	21325.6
LIF	967.421	329.803	1286.23	3.89999	1.96347	4.48134e-07	0.000110447	329.803	736.908	1835.55
ZNF385B	382.304	129.504	508.704	3.92809	1.97383	4.92702e-05	0.0054287	129.504	276.906	740.502
NPR3	234.421	77.7024	312.78	4.02536	2.00912	0.000338782	0.0236351	77.7024	239.608	385.952
PNMA2	469.82	155.405	627.027	4.0348	2.0125	1.89126e-05	0.00256705	155.405	644.23	609.825
CEBPD	201.66	66.4787	269.251	4.05019	2.01799	0.000647862	0.0378035	66.4787	308.552	229.951
ADCY8	554.416	182.169	740.539	4.06512	2.0233	4.5228e-06	0.000763212	182.169	371.845	1109.23
CHAC1	345.792	113.1	462.139	4.0861	2.03072	9.06022e-05	0.00865852	113.1	619.365	304.912
AES	3269.42	1065.39	4371.44	4.10315	2.03673	3.72372e-09	1.74372e-06	1065.39	3845.03	4897.85
TFPI2	3220.3	1048.12	4306.4	4.10869	2.03868	3.48044e-09	1.69442e-06	1048.12	3606.56	5006.24
KCTD12	302.116	97.5597	404.395	4.1451	2.05141	0.000101829	0.00939587	97.5597	345.85	462.94
RFTN1	625.054	198.573	838.294	4.2216	2.07779	2.26945e-06	0.000438111	198.573	889.489	787.099
MTSS1	1128.19	357.431	1513.56	4.23456	2.08221	9.79638e-08	2.86713e-05	357.431	1702.12	1325
DDIT3	999.313	311.673	1343.13	4.30943	2.1075	1.28427e-07	3.5376e-05	311.673	1502.07	1184.19
HAS2	574.847	178.715	772.912	4.32482	2.11264	2.36509e-06	0.000439675	178.715	732.388	813.437
FAM129A	384.604	118.28	517.767	4.37745	2.13009	1.47786e-05	0.00211311	118.28	305.161	730.372
GFPT2	581.927	176.125	784.828	4.45608	2.15577	1.16841e-06	0.000260541	176.125	561.723	1007.93
UBASH3B	739.63	223.61	997.64	4.46151	2.15753	2.96064e-07	7.70219e-05	223.61	846.541	1148.74
SOCS3	207.134	61.2985	280.052	4.56865	2.19177	0.000243103	0.0184601	61.2985	360.543	199.561
C6orf145	134.47	39.7146	181.848	4.57888	2.19499	0.000874222	0.0487352	39.7146	224.915	138.781
SERPINA3	221.626	63.8886	300.495	4.70342	2.23371	0.000121733	0.0106889	63.8886	285.948	315.042
RRAGD	682.57	188.212	929.748	4.93989	2.30448	1.071e-07	3.08628e-05	188.212	836.368	1023.13
ADM2	148.311	38.8512	203.041	5.22613	2.38574	0.00023266	0.017934	38.8512	213.613	192.47
TAGLN	1186.74	309.946	1625.14	5.2433	2.39047	5.24575e-10	2.97752e-07	309.946	630.667	2619.61
VGF	7579.1	1978.82	10379.2	5.24516	2.39099	2.18681e-11	1.63844e-08	1978.82	9415.93	11342.5
FOXA2	114.035	28.4909	156.807	5.50377	2.46042	0.000384252	0.0260776	28.4909	171.795	141.82
TOX3	92.1424	22.4474	126.99	5.65723	2.5001	0.000523906	0.0324965	22.4474	94.9391	159.041
INHBE	373.793	90.6528	515.363	5.68502	2.50717	1.42483e-06	0.000304958	90.6528	639.709	391.017
ADAMTSL1	243.299	57.8451	336.026	5.80907	2.53831	1.39237e-05	0.00200619	57.8451	404.622	267.431
PPP2R2C	117.882	26.7642	163.441	6.10672	2.6104	0.000141761	0.0118542	26.7642	114.153	212.73
PROK2	118.831	26.7642	164.865	6.1599	2.62291	0.000132605	0.0112901	26.7642	122.065	207.665
FAM84B	965.942	215.84	1340.99	6.21291	2.63527	2.64288e-10	1.54699e-07	215.84	1773.33	908.659
CDH3	113.14	25.0374	157.192	6.27828	2.65037	0.000149316	0.0123754	25.0374	140.148	174.236
MT2A	3961.25	809.832	5536.96	6.83718	2.7734	1.44101e-14	1.79944e-11	809.832	5565.24	5508.68
PAWR	88.4398	17.2672	124.026	7.18276	2.84454	0.000133912	0.0113498	17.2672	76.8555	171.197
HSPB6	2401.84	462.761	3371.38	7.28537	2.865	1.78901e-14	2.09437e-11	462.761	4006.66	2736.11
NNMT	153.98	29.3542	216.293	7.36838	2.88135	1.10743e-05	0.00164629	29.3542	117.544	315.042
SERPINB7	1126.49	203.753	1587.87	7.79309	2.9622	7.8149e-13	7.70425e-10	203.753	1982.42	1193.31
MAGEB6	48.1732	8.6336	67.9429	7.8696	2.97629	0.000847936	0.047411	8.6336	89.288	46.5979
ADRA2C	83.7007	14.6771	118.213	8.05421	3.00974	0.000112325	0.0101561	14.6771	150.32	86.1048
NUPR1	394.036	68.2054	556.952	8.16579	3.02959	1.20144e-08	4.78811e-06	68.2054	748.211	365.692
MT1X	578.071	96.6963	818.759	8.46732	3.08191	1.1793e-10	7.61703e-08	96.6963	913.224	724.294
MT1E	1859.59	306.493	2636.13	8.60097	3.1045	1.44915e-15	2.46764e-12	306.493	3199.67	2072.59
KCNS3	91.2682	12.9504	130.427	10.0713	3.33218	1.98435e-05	0.00267402	12.9504	151.451	109.404
SOCS2	57.3621	7.77024	82.158	10.5734	3.40237	8.95187e-05	0.00859884	7.77024	50.8602	113.456
HMOX1	19379.7	2557.27	27790.9	10.8674	3.44193	3.38704e-15	5.28689e-12	2557.27	41659.1	13922.6
MT1G	35.5241	4.3168	51.1278	11.8439	3.56607	0.000495011	0.0311143	4.3168	67.8137	34.4419
NGFR	306.554	35.3978	442.133	12.4904	3.64275	7.39001e-10	4.07124e-07	35.3978	497.3	386.965
C16orf73	62.2625	6.90688	89.9403	13.0218	3.70286	3.06371e-05	0.00387745	6.90688	113.023	66.8579
GDF15	2030.57	220.157	2935.78	13.335	3.73714	1.50938e-20	7.06805e-17	220.157	4055.26	1816.31
SBSN	68.9285	6.04352	100.371	16.608	4.05381	3.87461e-06	0.000659775	6.04352	40.6882	160.054
ENPP2	916.649	75.9757	1336.99	17.5976	4.1373	1.05366e-18	3.28935e-15	75.9757	2448.07	225.899
ANKRD1	162.653	12.9504	237.504	18.3395	4.19689	7.65814e-09	3.41535e-06	12.9504	223.785	251.224
FGF21	28.9204	1.72672	42.5173	24.6232	4.62194	0.000159337	0.0129763	1.72672	67.8137	17.221
TAC1	50.2796	1.72672	74.556	43.1778	5.43222	8.64952e-07	0.000197578	1.72672	21.4743	127.638
SERPINB4	36.0473	0.86336	53.6393	62.1285	5.95718	6.11971e-06	0.00100551	0.86336	57.6416	49.6369

## Sheet: Sheet1
Gene ID	baseMean	baseMean1_Ctrl	baseMean2_UCHL1_KD	FC_2over1	log2FC_2over1	pval	padj	SJGBM2_UCHL1_Ctrl	SJGBM2_UCHL1_KD1	SJGBM2_UCHL1_KD2
ABCA4	747.331	2088.47	76.7624	0.0367554	-4.7659	1.7522e-34	1.64103e-30	2088.47	54.2509	99.2738
ABL1	3266.26	1823.42	3987.68	2.18693	1.12891	0.000598582	0.0355938	1823.42	3682.28	4293.09
ACADSB	1090.06	1813.92	728.126	0.40141	-1.31685	0.000102786	0.00943764	1813.92	601.281	854.97
ACTA2	3177.64	1116.32	4208.3	3.76978	1.91448	1.52145e-08	5.81597e-06	1116.32	2242.37	6174.22
ADAMTS15	244.238	455.854	138.43	0.303673	-1.71941	0.000305002	0.0221434	455.854	129.976	146.885
ADAMTSL1	243.299	57.8451	336.026	5.80907	2.53831	1.39237e-05	0.00200619	57.8451	404.622	267.431
ADCY8	554.416	182.169	740.539	4.06512	2.0233	4.5228e-06	0.000763212	182.169	371.845	1109.23
ADM2	148.311	38.8512	203.041	5.22613	2.38574	0.00023266	0.017934	38.8512	213.613	192.47
ADRA2C	83.7007	14.6771	118.213	8.05421	3.00974	0.000112325	0.0101561	14.6771	150.32	86.1048
AES	3269.42	1065.39	4371.44	4.10315	2.03673	3.72372e-09	1.74372e-06	1065.39	3845.03	4897.85
AHNAK2	3046.7	1538.51	3800.8	2.47045	1.30477	9.26566e-05	0.00877905	1538.51	3633.68	3967.91
ALCAM	3565.46	1385.69	4655.35	3.35958	1.74828	3.56728e-07	8.90915e-05	1385.69	5471.43	3839.26
ALK	148.352	333.257	55.8997	0.167738	-2.57572	1.48257e-06	0.000308929	333.257	62.1625	49.6369
AMBN	320.46	822.782	69.2987	0.0842248	-3.56961	1.34354e-14	1.79756e-11	822.782	37.2975	101.3
ANGPT1	666.051	1458.21	269.97	0.185137	-2.43333	8.53067e-11	5.70672e-08	1458.21	166.143	373.796
ANKRD1	162.653	12.9504	237.504	18.3395	4.19689	7.65814e-09	3.41535e-06	12.9504	223.785	251.224
ANKRD46	2102.39	3382.64	1462.26	0.432284	-1.20995	0.000140944	0.0118386	3382.64	898.531	2026
APLNR	166.165	339.3	79.5969	0.234591	-2.09178	4.08666e-05	0.00472514	339.3	118.674	40.5199
AQP4	1763.11	5018.71	135.304	0.02696	-5.21304	4.79139e-53	8.97475e-49	5018.71	196.66	73.9489
ARHGAP29	714.628	1503.97	319.955	0.21274	-2.23284	9.63896e-10	5.0152e-07	1503.97	280.296	359.614
ARRB1	495.987	838.322	324.819	0.387463	-1.36787	0.000686101	0.0396647	838.322	237.348	412.29
ARRB2	1795.14	925.522	2229.95	2.4094	1.26867	0.000261327	0.0193475	925.522	2096.57	2363.32
ASCL1	3886.09	6117.77	2770.25	0.45282	-1.14299	0.000112779	0.0101561	6117.77	3119.43	2421.07
ASNS	4270.31	2022.85	5394.04	2.66655	1.41498	3.12431e-05	0.00392761	2022.85	7048.1	3739.99
ATP8A1	653.915	1339.93	310.906	0.232031	-2.10761	1.13644e-08	4.62753e-06	1339.93	340.199	281.613
BAG1	1564.41	2415.68	1138.78	0.471411	-1.08494	0.000881165	0.0489766	2415.68	843.15	1434.41
BCHE	253.317	616.439	71.756	0.116404	-3.10279	1.40376e-10	8.66619e-08	616.439	55.3812	88.1308
BMF	1896.93	3304.94	1192.93	0.360954	-1.47011	1.50086e-06	0.000308929	3304.94	1584.58	801.281
BOC	977.113	1808.74	561.3	0.310327	-1.68814	5.93713e-07	0.000142575	1808.74	646.49	476.109
BTBD2	1905	830.552	2442.23	2.94049	1.55606	9.92779e-06	0.00151185	830.552	2478.59	2405.87
BTG2	1780.36	2876.71	1232.19	0.428331	-1.2232	6.99848e-05	0.0071633	2876.71	1599.27	865.1
C16orf73	62.2625	6.90688	89.9403	13.0218	3.70286	3.06371e-05	0.00387745	6.90688	113.023	66.8579
C3AR1	242.968	523.196	102.854	0.196587	-2.34676	9.50382e-07	0.000214477	523.196	98.3298	107.378
C6orf106	5489.98	2938.88	6765.54	2.30208	1.20294	0.000313822	0.0225219	2938.88	7622.26	5908.82
C6orf145	134.47	39.7146	181.848	4.57888	2.19499	0.000874222	0.0487352	39.7146	224.915	138.781
CADM1	10621.2	17560.7	7151.5	0.407244	-1.29604	4.16002e-05	0.00476719	17560.7	6157.48	8145.52
CALB1	269.872	729.539	40.0389	0.0548825	-4.18751	1.98699e-17	5.3169e-14	729.539	39.558	40.5199
CC2D1A	1007.91	460.171	1281.78	2.78544	1.47791	0.000114413	0.0102539	460.171	1305.41	1258.14
CD248	1054.78	1750.89	706.717	0.403632	-1.30889	8.09004e-05	0.0079755	1750.89	862.364	551.071
CD68	1036.61	388.512	1360.66	3.50225	1.80828	3.45294e-06	0.000604458	388.512	1488.51	1232.82
CDH20	112.31	233.971	51.4795	0.220026	-2.18426	8.57987e-05	0.00832692	233.971	74.595	28.3639
CDH3	113.14	25.0374	157.192	6.27828	2.65037	0.000149316	0.0123754	25.0374	140.148	174.236
CDK18	2373.1	3842.81	1638.24	0.426313	-1.23001	4.45411e-05	0.00505636	3842.81	1986.94	1289.55
CDR2	1380.47	724.359	1708.53	2.35868	1.23798	0.000630708	0.0372675	724.359	1847.92	1569.13
CEBPD	201.66	66.4787	269.251	4.05019	2.01799	0.000647862	0.0378035	66.4787	308.552	229.951
CEBPG	3380.5	1427.13	4357.19	3.0531	1.61028	2.06451e-06	0.000407056	1427.13	4517.52	4196.85
CHAC1	345.792	113.1	462.139	4.0861	2.03072	9.06022e-05	0.00865852	113.1	619.365	304.912
CHRNA1	211.482	423.046	105.7	0.249855	-2.00083	4.51261e-05	0.00508471	423.046	114.153	97.2478
CNTN1	11292	17731.7	8072.14	0.455238	-1.13531	0.000433369	0.028453	17731.7	5939.35	10204.9
COL2A1	869.862	1518.65	545.467	0.359179	-1.47722	2.17256e-05	0.0028714	1518.65	556.072	534.863
CORT	19.9759	49.2115	5.35806	0.108878	-3.19921	0.000210154	0.0166093	49.2115	5.65114	5.06499
CREB5	914.931	1664.56	540.117	0.324481	-1.6238	2.88589e-06	0.000524812	1664.56	472.435	607.799
CTHRC1	909.078	1857.95	434.642	0.233936	-2.09581	2.03857e-09	1.03201e-06	1857.95	304.031	565.253
CTLA4	32.4187	82.0192	7.61852	0.092887	-3.42838	9.25866e-06	0.00143326	82.0192	10.172	5.06499
CXCL12	219.349	464.488	96.7803	0.208359	-2.26285	2.91426e-06	0.000524876	464.488	127.716	65.8449
CXCL14	384.716	706.228	223.96	0.317121	-1.6569	6.30333e-05	0.00655932	706.228	314.203	133.716
CXCL5	2229.76	1046.39	2821.44	2.69635	1.43101	3.46867e-05	0.00424652	1046.39	3003.01	2639.87
DCLK1	1562.54	2472.66	1107.48	0.44789	-1.15878	0.000346633	0.0239586	2472.66	894.01	1320.95
DCP1A	2656.3	1433.18	3267.86	2.28015	1.18913	0.000452778	0.0294478	1433.18	3719.58	2816.13
DDIT3	999.313	311.673	1343.13	4.30943	2.1075	1.28427e-07	3.5376e-05	311.673	1502.07	1184.19
DIRAS3	8768.66	3110.69	11597.6	3.72833	1.89853	3.98231e-08	1.33201e-05	3110.69	6315.71	16879.6
DLK1	741.496	1889.03	167.728	0.0887903	-3.49345	5.94697e-21	3.71309e-17	1889.03	118.674	216.782
DLL1	236.15	529.24	89.6052	0.169309	-2.56227	1.16781e-07	3.31427e-05	529.24	87.0275	92.1828
DLX2	4686.86	7411.08	3324.75	0.448619	-1.15644	0.000118624	0.0104809	7411.08	3039.18	3610.33
DLX3	550.808	1074.02	289.202	0.26927	-1.89287	8.13626e-07	0.000188148	1074.02	322.115	256.289
DLX4	574.285	1361.52	180.668	0.132696	-2.9138	2.13026e-14	2.34717e-11	1361.52	280.296	81.0398
DLX6-AS1	4059.89	6820.54	2679.56	0.392866	-1.34789	4.63003e-06	0.000774331	6820.54	3216.63	2142.49
DMRT3	515.298	1291.59	127.154	0.0984477	-3.3445	6.96464e-17	1.4495e-13	1291.59	146.93	107.378
DSCAM	286.282	518.016	170.415	0.328976	-1.60394	0.000555465	0.0335671	518.016	111.893	228.938
EDN3	303.556	787.384	61.6426	0.0782878	-3.67507	6.38709e-15	9.20281e-12	787.384	36.1673	87.1178
EFHA2	1027.33	1699.96	691.018	0.406492	-1.2987	0.000138542	0.0116893	1699.96	618.235	763.801
EGLN3	1285.59	2106.6	875.093	0.415406	-1.26741	0.000168263	0.0136438	2106.6	505.212	1244.97
EGR2	475.647	807.241	309.85	0.383837	-1.38143	0.000768805	0.0439039	807.241	183.097	436.602
EIF4E3	570.072	253.828	728.195	2.86885	1.52047	0.000501372	0.031304	253.828	797.941	658.449
ELK3	1333.27	555.14	1722.34	3.10253	1.63345	9.77048e-06	0.00150009	555.14	1723.6	1721.08
ELL2	891.086	423.046	1125.11	2.65954	1.41117	0.000245569	0.0185474	423.046	872.536	1377.68
ENO3	408.223	771.844	226.412	0.29334	-1.76936	1.56661e-05	0.00218987	771.844	302.901	149.924
ENPP2	916.649	75.9757	1336.99	17.5976	4.1373	1.05366e-18	3.28935e-15	75.9757	2448.07	225.899
EREG	15039	5169.8	19973.6	3.86352	1.94992	2.43032e-07	6.5032e-05	5169.8	18621.6	21325.6
F13A1	70.8433	144.181	34.1744	0.237024	-2.07689	0.000826491	0.0466295	144.181	33.9068	34.4419
F2R	1040.15	535.283	1292.58	2.41476	1.27188	0.000713034	0.040999	535.283	1250.03	1335.13
FAM129A	384.604	118.28	517.767	4.37745	2.13009	1.47786e-05	0.00211311	118.28	305.161	730.372
FAM155B	500.516	186.486	657.531	3.52591	1.81799	7.7644e-05	0.00769497	186.486	753.862	561.201
FAM70A	982.599	1920.11	513.842	0.26761	-1.90179	2.37872e-08	8.91114e-06	1920.11	502.951	524.733
FAM83F	36.4222	100.15	4.55849	0.0455168	-4.45746	4.91478e-08	1.56032e-05	100.15	0	9.11698
FAM84A	2063.88	3236.74	1477.45	0.456463	-1.13143	0.000285096	0.0210241	3236.74	1357.4	1597.5
FAM84B	965.942	215.84	1340.99	6.21291	2.63527	2.64288e-10	1.54699e-07	215.84	1773.33	908.659
FBXL7	777.296	371.245	980.321	2.64063	1.40088	0.000528882	0.0325871	371.245	1098.58	862.061
FBXW11	2556.02	1431.45	3118.3	2.17842	1.12328	0.00083678	0.0470682	1431.45	3218.89	3017.72
FGF21	28.9204	1.72672	42.5173	24.6232	4.62194	0.000159337	0.0129763	1.72672	67.8137	17.221
FIBCD1	62.2823	132.094	27.3765	0.20725	-2.27056	0.000318646	0.0226941	132.094	39.558	15.195
FNDC3A	2807.73	4740.71	1841.25	0.388391	-1.36442	3.54951e-06	0.000615609	4740.71	2590.48	1092.01
FOLR1	244.369	481.755	125.676	0.260872	-1.93859	3.51879e-05	0.0042799	481.755	167.274	84.0788
FOSL1	1843.35	889.261	2320.39	2.60935	1.38369	6.37817e-05	0.00660053	889.261	1906.69	2734.08
FOSL2	1995.65	1070.57	2458.2	2.29617	1.19923	0.000418365	0.0277142	1070.57	2063.8	2852.6
FOXA2	114.035	28.4909	156.807	5.50377	2.46042	0.000384252	0.0260776	28.4909	171.795	141.82
FRMPD1	88.9617	209.796	28.5443	0.136057	-2.87772	1.68929e-06	0.000343935	209.796	32.7766	24.312
FTH1	14486.2	7200.42	18129.1	2.51779	1.33216	0.00025072	0.0187849	7200.42	17589.7	18668.5
FXYD6	3640.26	7315.25	1802.76	0.246439	-2.0207	5.55649e-12	4.73084e-09	7315.25	2512.5	1093.02
GAD2	83.3094	193.393	28.2678	0.146168	-2.7743	8.06966e-06	0.00125961	193.393	7.91159	48.6239
GALNT10	4469.76	7676.13	2866.58	0.373441	-1.42105	1.49243e-06	0.000308929	7676.13	3248.27	2484.88
GALNTL1	606.574	244.331	787.695	3.22389	1.6888	0.000110926	0.0100862	244.331	968.605	606.786
GAP43	5416.3	10033.1	3107.9	0.309765	-1.69075	3.83977e-08	1.30769e-05	10033.1	1182.22	5033.59
GBA	777.895	1283.82	524.934	0.408886	-1.29023	0.000355031	0.0242704	1283.82	423.835	626.033
GCH1	5449.9	9149.02	3600.33	0.393521	-1.34549	7.05498e-06	0.00111989	9149.02	3440.41	3760.25
GDF15	2030.57	220.157	2935.78	13.335	3.73714	1.50938e-20	7.06805e-17	220.157	4055.26	1816.31
GFPT2	581.927	176.125	784.828	4.45608	2.15577	1.16841e-06	0.000260541	176.125	561.723	1007.93
GNAL	1238.61	560.321	1577.75	2.8158	1.49354	5.97294e-05	0.00635677	560.321	1689.69	1465.81
GNPDA1	2927.7	1586.86	3598.12	2.26746	1.18107	0.000418725	0.0277142	1586.86	3788.52	3407.73
GNRHR	87.0398	177.852	41.6336	0.234091	-2.09486	0.000547595	0.0334104	177.852	21.4743	61.7929
GPC4	329.281	122.597	432.623	3.52882	1.81919	0.000489506	0.0309948	122.597	606.932	258.315
GPM6A	465.237	836.596	279.557	0.33416	-1.58139	7.66363e-05	0.00763551	836.596	311.943	247.172
GPR153	526.003	890.124	343.943	0.386399	-1.37184	0.00033943	0.0236351	890.124	449.831	238.055
GPX3	608.698	1145.68	340.208	0.296949	-1.75171	3.05928e-06	0.000545746	1145.68	358.282	322.133
GRAP2	35.2495	98.423	3.66272	0.0372141	-4.74801	1.3772e-08	5.37422e-06	98.423	2.26046	5.06499
GRIA3	812.855	1292.45	573.057	0.443389	-1.17336	0.000885514	0.0490492	1292.45	589.979	556.136
GYPC	4431.13	6815.36	3239.02	0.475253	-1.07323	0.000320564	0.0227442	6815.36	3300.26	3177.77
HAS2	574.847	178.715	772.912	4.32482	2.11264	2.36509e-06	0.000439675	178.715	732.388	813.437
HEY2	458.612	190.803	592.516	3.10539	1.63477	0.000546761	0.0334104	190.803	828.457	356.575
HMOX1	19379.7	2557.27	27790.9	10.8674	3.44193	3.38704e-15	5.28689e-12	2557.27	41659.1	13922.6
HNMT	68.2337	150.225	27.2382	0.181317	-2.46342	9.44197e-05	0.00884287	150.225	27.1255	27.3509
HS6ST2	2976.22	5275.13	1826.76	0.346298	-1.52992	3.40834e-07	8.62724e-05	5275.13	1901.04	1752.49
HSPA12A	828.948	409.233	1038.81	2.53843	1.34393	0.000636839	0.0373938	409.233	995.731	1081.88
HSPB6	2401.84	462.761	3371.38	7.28537	2.865	1.78901e-14	2.09437e-11	462.761	4006.66	2736.11
ID3	2128.51	3327.39	1529.07	0.459541	-1.12173	0.00029491	0.021578	3327.39	1473.82	1584.33
IGFBP3	1032.04	398.872	1348.63	3.38111	1.7575	2.37078e-06	0.000439675	398.872	240.738	2456.52
IGFBP7	2308.27	1132.73	2896.04	2.55669	1.35428	6.78141e-05	0.00697926	1132.73	2634.56	3157.51
IGLL5	159.209	454.991	11.3188	0.024877	-5.32904	1.00891e-18	3.28935e-15	454.991	3.39068	19.247
INHBA	452.88	199.436	579.601	2.9062	1.53913	0.000641513	0.0375506	199.436	325.506	833.697
INHBE	373.793	90.6528	515.363	5.68502	2.50717	1.42483e-06	0.000304958	90.6528	639.709	391.017
IRX3	426.414	720.042	279.599	0.38831	-1.36472	0.000796699	0.0450845	720.042	332.287	226.912
ITGB8	1635.81	2926.79	990.318	0.338363	-1.56336	6.55555e-07	0.000155433	2926.79	1115.53	865.1
KCNG1	345.588	136.411	450.177	3.30015	1.72253	0.000531367	0.0326329	136.411	359.412	540.941
KCNH1	488.259	212.387	626.195	2.94837	1.55992	0.000613409	0.03636	212.387	677.006	575.383
KCNMA1	1188.92	409.233	1578.76	3.85785	1.9478	2.55263e-07	6.73427e-05	409.233	1142.66	2014.85
KCNS3	91.2682	12.9504	130.427	10.0713	3.33218	1.98435e-05	0.00267402	12.9504	151.451	109.404
KCTD12	302.116	97.5597	404.395	4.1451	2.05141	0.000101829	0.00939587	97.5597	345.85	462.94
KIAA0226L	133.653	324.623	38.1678	0.117576	-3.08834	3.24454e-08	1.14667e-05	324.623	32.7766	43.5589
KIAA1211	1344.61	633.706	1700.07	2.68274	1.42371	9.3799e-05	0.00882889	633.706	1675	1725.14
KIAA1244	1275.71	550.824	1638.16	2.97401	1.57241	1.7625e-05	0.00244543	550.824	1291.85	1984.46
KLHL4	70.3912	178.715	16.229	0.0908092	-3.46102	1.20534e-07	3.36973e-05	178.715	10.172	22.286
LAMA5	1044.36	1690.46	721.316	0.426698	-1.22871	0.000175055	0.0140728	1690.46	1036.42	406.212
LAMB3	473.551	874.583	273.034	0.312188	-1.67951	3.45149e-05	0.00424652	874.583	205.701	340.367
LCTL	150.096	284.909	82.69	0.290233	-1.78471	0.000713559	0.040999	284.909	90.4182	74.9619
LGR4	3129.87	4919.42	2235.1	0.454342	-1.13815	0.000152768	0.0125504	4919.42	2274.02	2196.18
LHFP	275.49	577.588	124.441	0.215449	-2.21458	1.80506e-06	0.000363555	577.588	114.153	134.729
LHX1	858.737	1512.61	531.803	0.35158	-1.50807	2.17682e-05	0.0028714	1512.61	370.715	692.891
LIF	967.421	329.803	1286.23	3.89999	1.96347	4.48134e-07	0.000110447	329.803	736.908	1835.55
LIPG	581.187	202.026	770.768	3.81519	1.93175	1.03647e-05	0.00156566	202.026	593.37	948.166
LMO3	2156.38	4500.69	984.223	0.218682	-2.19309	7.57305e-13	7.70425e-10	4500.69	1134.75	833.697
LOC100499467	395.978	734.719	226.608	0.308428	-1.697	6.23936e-05	0.00652902	734.719	179.706	273.509
LOC283432	194.095	487.798	47.2427	0.0968488	-3.36812	1.43426e-10	8.66619e-08	487.798	12.4325	82.0528
LOC653061	226.92	436.86	121.95	0.279152	-1.84088	0.000130597	0.0112112	436.86	134.497	109.404
LPGAT1	4402.61	7184.88	3011.48	0.419141	-1.25449	3.59503e-05	0.00431657	7184.88	2233.33	3789.63
LRP12	10910.4	6008.98	13361.1	2.22353	1.15285	0.00088771	0.0490492	6008.98	13110.6	13611.7
LRRC15	1511.95	2407.05	1064.4	0.4422	-1.17723	0.000346039	0.0239586	2407.05	688.309	1440.48
LRRTM2	92.4061	204.616	36.3011	0.17741	-2.49484	1.86275e-05	0.00254679	204.616	55.3812	17.221
LYPD6B	309.329	612.122	157.933	0.258009	-1.95451	1.37048e-05	0.00198996	612.122	144.669	171.197
MAF	1943.37	3159.03	1335.54	0.42277	-1.24206	6.11231e-05	0.00646835	3159.03	1424.09	1247
MAGEB6	48.1732	8.6336	67.9429	7.8696	2.97629	0.000847936	0.047411	8.6336	89.288	46.5979
MAP2	640.084	292.679	813.787	2.78048	1.47533	0.000556739	0.0335671	292.679	1012.68	614.89
MAP2K6	45.4029	107.92	14.1444	0.131064	-2.93166	3.36409e-05	0.00420085	107.92	9.04182	19.247
MECP2	1496.76	770.98	1859.65	2.41206	1.27026	0.000379282	0.0258339	770.98	1910.08	1809.21
MEGF10	490.433	1144.82	163.241	0.142592	-2.81004	1.81767e-12	1.70234e-09	1144.82	207.962	118.521
MEST	3947.58	7234.09	2304.32	0.318536	-1.65047	2.66911e-08	9.80297e-06	7234.09	2436.77	2171.87
MGC12916	377.112	144.181	493.578	3.42332	1.7754	0.000298506	0.0217561	144.181	473.565	513.59
MIAT	568.728	1181.08	262.554	0.222301	-2.16942	1.07129e-08	4.47329e-06	1181.08	335.678	189.431
MMP13	97.2036	240.014	25.7984	0.107487	-3.21777	5.67366e-08	1.74218e-05	240.014	38.4277	13.169
MMP3	5916.9	2914.7	7418	2.54503	1.34768	7.40396e-05	0.00745899	2914.7	9489.39	5346.6
MN1	752.242	1285.54	485.591	0.377732	-1.40456	9.28008e-05	0.00877905	1285.54	475.826	495.356
MSI2	1067.82	1687.87	757.793	0.448964	-1.15533	0.000634942	0.0373938	1687.87	714.304	801.281
MT1E	1859.59	306.493	2636.13	8.60097	3.1045	1.44915e-15	2.46764e-12	306.493	3199.67	2072.59
MT1G	35.5241	4.3168	51.1278	11.8439	3.56607	0.000495011	0.0311143	4.3168	67.8137	34.4419
MT1X	578.071	96.6963	818.759	8.46732	3.08191	1.1793e-10	7.61703e-08	96.6963	913.224	724.294
MT2A	3961.25	809.832	5536.96	6.83718	2.7734	1.44101e-14	1.79944e-11	809.832	5565.24	5508.68
MTRNR2L1	4082.11	2173.94	5036.2	2.31662	1.21202	0.00039418	0.026559	2173.94	7414.29	2658.11
MTSS1	1128.19	357.431	1513.56	4.23456	2.08221	9.79638e-08	2.86713e-05	357.431	1702.12	1325
MVP	1890.18	914.298	2378.12	2.60103	1.37908	0.000101128	0.00937733	914.298	2990.58	1765.66
MYO10	1393.82	2374.24	903.604	0.380587	-1.3937	1.50767e-05	0.00213941	2374.24	957.303	849.905
MYO1D	337.488	119.144	446.66	3.74892	1.90647	0.000150836	0.0124463	119.144	291.599	601.721
NAP1L3	111.7	223.61	55.7449	0.249295	-2.00407	0.000338352	0.0236351	223.61	68.9439	42.5459
NCRNA00245	56.5066	134.684	17.4178	0.129324	-2.95094	1.08853e-05	0.00163114	134.684	13.5627	21.273
NETO1	490.392	851.273	309.952	0.364104	-1.45758	0.000222233	0.017417	851.273	341.329	278.574
NGFR	306.554	35.3978	442.133	12.4904	3.64275	7.39001e-10	4.07124e-07	35.3978	497.3	386.965
NNMT	153.98	29.3542	216.293	7.36838	2.88135	1.10743e-05	0.00164629	29.3542	117.544	315.042
NPR3	234.421	77.7024	312.78	4.02536	2.00912	0.000338782	0.0236351	77.7024	239.608	385.952
NUP35	910.196	385.058	1172.77	3.04568	1.60677	3.89283e-05	0.00455729	385.058	1059.02	1286.51
NUPR1	394.036	68.2054	556.952	8.16579	3.02959	1.20144e-08	4.78811e-06	68.2054	748.211	365.692
NYNRIN	1450.04	2573.68	888.226	0.34512	-1.53483	1.43272e-06	0.000304958	2573.68	1031.9	744.554
OGN	108.947	274.548	26.1456	0.0952311	-3.39242	1.07468e-08	4.47329e-06	274.548	15.8232	36.4679
OLFML3	51.5926	121.734	16.5221	0.135723	-2.88126	2.26526e-05	0.00294656	121.734	15.8232	17.221
ONECUT2	995.162	375.562	1304.96	3.4747	1.79689	7.03595e-06	0.00111989	375.562	1957.55	652.371
OPLAH	806.92	1295.04	562.86	0.434627	-1.20215	0.000724479	0.0414991	1295.04	530.077	595.643
OXGR1	172.066	338.437	88.8808	0.262621	-1.92894	0.000214721	0.0168989	338.437	63.2928	114.469
PARM1	465.439	181.306	607.505	3.35073	1.74447	0.000127331	0.010991	181.306	375.236	839.775
PAWR	88.4398	17.2672	124.026	7.18276	2.84454	0.000133912	0.0113498	17.2672	76.8555	171.197
PCDH7	3407.4	5584.21	2318.99	0.415276	-1.26786	2.01387e-05	0.00269441	5584.21	2563.36	2074.62
PDE4B	1183.82	2126.46	712.499	0.335064	-1.57749	2.28613e-06	0.000438111	2126.46	583.197	841.801
PDE7B	140.98	368.655	27.142	0.0736245	-3.76367	2.12923e-11	1.63844e-08	368.655	35.0371	19.247
PDZRN4	174.67	346.207	88.9018	0.256788	-1.96135	0.00014863	0.0123733	346.207	73.4648	104.339
PIGM	3386.43	6689.31	1735	0.259368	-1.94693	4.38584e-11	3.15966e-08	6689.31	2182.47	1287.52
PIK3R1	2615.68	4119.09	1863.98	0.452522	-1.14394	0.000174924	0.0140728	4119.09	1798.19	1929.76
PIP5K1C	747.386	303.039	969.559	3.19945	1.67782	4.69175e-05	0.00523102	303.039	1037.55	901.568
PLA2G7	1018.93	2082.42	487.177	0.233947	-2.09575	7.93952e-10	4.24901e-07	2082.42	398.97	575.383
PLEKHG1	2615.96	4178.66	1834.61	0.439044	-1.18756	8.21671e-05	0.00805797	4178.66	2023.11	1646.12
PLK2	879.598	385.922	1126.44	2.91882	1.54539	0.000122675	0.0106889	385.922	1542.76	710.112
PLOD1	8573.76	3011.4	11354.9	3.77065	1.91481	5.10096e-08	1.59243e-05	3011.4	10816.3	11893.6
PLP1	2229.52	3972.32	1358.12	0.341895	-1.54837	3.25358e-07	8.34832e-05	3972.32	1644.48	1071.75
PNMA2	469.82	155.405	627.027	4.0348	2.0125	1.89126e-05	0.00256705	155.405	644.23	609.825
POSTN	1248.22	2833.55	455.56	0.160774	-2.6369	3.07743e-16	5.76433e-13	2833.55	785.508	125.612
PPAP2B	336.093	601.762	203.259	0.337774	-1.56587	0.000307293	0.0222236	601.762	237.348	169.171
PPP2R2C	117.882	26.7642	163.441	6.10672	2.6104	0.000141761	0.0118542	26.7642	114.153	212.73
PRKCZ	1120.22	505.929	1427.37	2.82128	1.49635	6.23864e-05	0.00652902	505.929	1251.16	1603.58
PRND	101.952	237.424	34.2165	0.144115	-2.7947	1.20661e-06	0.000265894	237.424	54.2509	14.182
PROK2	118.831	26.7642	164.865	6.1599	2.62291	0.000132605	0.0112901	26.7642	122.065	207.665
PRTFDC1	1652.05	2820.6	1067.78	0.378567	-1.40138	1.29338e-05	0.00189269	2820.6	802.462	1333.11
PSME3	4966.94	2769.66	6065.58	2.19001	1.13094	0.000491456	0.0309948	2769.66	4995.61	7135.56
PTGER2	518.166	1186.26	184.121	0.155211	-2.68769	1.05993e-11	8.63199e-09	1186.26	180.836	187.405
PTPN13	11125.2	18220.3	7577.56	0.415884	-1.26575	4.76417e-05	0.00528034	18220.3	8923.15	6231.96
PTPN22	104.094	276.275	18.004	0.0651669	-3.93972	7.78305e-11	5.39942e-08	276.275	24.865	11.143
PTPRB	174.303	411.823	55.5435	0.134872	-2.89033	4.77851e-08	1.54448e-05	411.823	25.9952	85.0918
PTPRD	868.26	1695.64	454.571	0.268083	-1.89925	7.59635e-08	2.25853e-05	1695.64	307.422	601.721
RAB3IL1	516.96	213.25	668.816	3.1363	1.64906	0.000235128	0.0180499	213.25	658.923	678.709
RAC1	3179.97	1571.31	3984.29	2.53564	1.34235	5.77666e-05	0.00625448	1571.31	3812.26	4156.33
RARRES2	1879.63	3478.48	1080.21	0.31054	-1.68715	6.71063e-08	2.02737e-05	3478.48	1012.68	1147.73
RASGEF1B	249.072	454.991	146.112	0.321132	-1.63876	0.00046673	0.0299394	454.991	170.664	121.56
RASGRP3	135.513	293.542	56.4979	0.192469	-2.3773	1.86097e-05	0.00254679	293.542	24.865	88.1308
RASSF9	1047.53	405.779	1368.4	3.37228	1.75372	6.79559e-06	0.00109731	405.779	1637.7	1099.1
RFTN1	625.054	198.573	838.294	4.2216	2.07779	2.26945e-06	0.000438111	198.573	889.489	787.099
RGS5	4982.66	7795.28	3576.35	0.458784	-1.12411	0.00012603	0.010929	7795.28	4442.93	2709.77
RRAGD	682.57	188.212	929.748	4.93989	2.30448	1.071e-07	3.08628e-05	188.212	836.368	1023.13
SAMD9	507.823	860.77	331.349	0.384945	-1.37727	0.000550938	0.0335053	860.77	265.604	397.095
SBSN	68.9285	6.04352	100.371	16.608	4.05381	3.87461e-06	0.000659775	6.04352	40.6882	160.054
SEL1L3	5205.81	9297.52	3159.95	0.33987	-1.55694	2.05283e-07	5.57268e-05	9297.52	2810.88	3509.03
SEPP1	4173.57	6599.52	2960.59	0.448607	-1.15648	9.58144e-05	0.00892885	6599.52	3234.71	2686.47
SERPINA3	221.626	63.8886	300.495	4.70342	2.23371	0.000121733	0.0106889	63.8886	285.948	315.042
SERPINB4	36.0473	0.86336	53.6393	62.1285	5.95718	6.11971e-06	0.00100551	0.86336	57.6416	49.6369
SERPINB7	1126.49	203.753	1587.87	7.79309	2.9622	7.8149e-13	7.70425e-10	203.753	1982.42	1193.31
SERPINE1	5152.58	2903.48	6277.14	2.16194	1.11232	0.000561524	0.0337112	2903.48	4699.49	7854.79
SERPINE2	3558.78	1615.35	4530.49	2.80466	1.48782	7.72905e-06	0.00121658	1615.35	3796.43	5264.55
SEZ6	135.492	309.946	48.2646	0.155719	-2.68298	7.23703e-07	0.000169446	309.946	71.2043	25.325
SFXN2	122.685	261.598	53.229	0.203476	-2.29707	3.75088e-05	0.00441873	261.598	49.73	56.7279
SIK3	2112.64	3348.97	1494.47	0.446249	-1.16408	0.000185739	0.0148679	3348.97	1343.84	1645.11
SIPA1L3	1284.93	686.371	1584.2	2.30809	1.2067	0.000901091	0.0493704	686.371	1599.27	1569.13
SLC16A14	608.124	240.014	792.179	3.30055	1.72271	8.29327e-05	0.00809069	240.014	986.689	597.669
SLC16A9	1140.05	1791.47	814.334	0.454562	-1.13745	0.0009119	0.0497983	1791.47	515.384	1113.28
SLC1A2	328.091	617.302	183.485	0.297236	-1.75032	5.88298e-05	0.0062968	617.302	227.176	139.794
SLC25A25	1685.54	849.546	2103.54	2.47608	1.30806	0.000230032	0.0178047	849.546	2364.44	1842.64
SLC2A3	2094.78	1154.31	2565.01	2.22211	1.15193	0.00064987	0.0378035	1154.31	2199.42	2930.6
SLC32A1	122.469	307.356	30.0262	0.0976919	-3.35562	3.52797e-09	1.69442e-06	307.356	41.8184	18.234
SLC35A4	2050.23	961.783	2594.45	2.69754	1.43164	3.6691e-05	0.0043661	961.783	2581.44	2607.46
SLC35B4	2989.37	1589.45	3689.33	2.32114	1.21483	0.000248142	0.0186664	1589.45	3369.21	4009.45
SLC39A10	5768.44	11645	2830.16	0.243037	-2.04075	5.20991e-12	4.647e-09	11645	3464.15	2196.18
SLC6A15	544.722	1044.67	294.751	0.282148	-1.82547	3.59535e-06	0.00061784	1044.67	175.185	414.316
SLC7A11	3878.91	1973.64	4831.55	2.44804	1.29163	0.00013108	0.0112112	1973.64	6095.32	3567.78
SLC7A8	2235.13	3780.65	1462.37	0.386802	-1.37033	5.80672e-06	0.000962528	3780.65	1818.54	1106.19
SOCS2	57.3621	7.77024	82.158	10.5734	3.40237	8.95187e-05	0.00859884	7.77024	50.8602	113.456
SOCS3	207.134	61.2985	280.052	4.56865	2.19177	0.000243103	0.0184601	61.2985	360.543	199.561
SORL1	1885.58	2900.03	1378.36	0.475293	-1.07311	0.000526316	0.0325361	2900.03	1556.32	1200.4
SOX5	405.766	707.955	254.671	0.359728	-1.47502	0.000406733	0.0273065	707.955	252.041	257.302
SP6	101.807	203.753	50.8347	0.249492	-2.00293	0.000444681	0.029022	203.753	62.1625	39.5069
SP7	40.4195	109.647	5.80595	0.0529514	-4.23919	4.78244e-08	1.54448e-05	109.647	4.52091	7.09099
SPHKAP	1468.53	2437.26	984.155	0.403795	-1.3083	4.17394e-05	0.00476719	2437.26	1074.85	893.464
SPIRE1	2723.98	1488.43	3341.76	2.24515	1.16681	0.000462807	0.0298196	1488.43	3152.21	3531.31
STAU1	3464	1705.14	4343.43	2.54726	1.34895	4.53338e-05	0.00508471	1705.14	3744.44	4942.42
STC1	6503.47	3192.7	8158.86	2.55547	1.35359	3.5919e-05	0.00431657	3192.7	5091.68	11226
STON1	713.415	1206.11	467.065	0.387248	-1.36867	0.000122691	0.0106889	1206.11	606.932	327.198
SULF2	312.093	585.358	175.46	0.299749	-1.73817	7.43837e-05	0.00745899	585.358	238.478	112.443
TAC1	50.2796	1.72672	74.556	43.1778	5.43222	8.64952e-07	0.000197578	1.72672	21.4743	127.638
TAC3	56.3448	148.498	10.2682	0.0691474	-3.85418	2.87428e-08	1.03535e-05	148.498	12.4325	8.10398
TAGLN	1186.74	309.946	1625.14	5.2433	2.39047	5.24575e-10	2.97752e-07	309.946	630.667	2619.61
TCN2	374.736	657.017	233.595	0.355539	-1.49192	0.000411408	0.0275217	657.017	265.604	201.587
TDG	896.529	1535.05	577.267	0.376057	-1.41098	5.58206e-05	0.00607893	1535.05	475.826	678.709
TDRD6	266.105	556.867	120.724	0.216791	-2.20562	1.9747e-06	0.000393491	556.867	140.148	101.3
TFPI2	3220.3	1048.12	4306.4	4.10869	2.03868	3.48044e-09	1.69442e-06	1048.12	3606.56	5006.24
THBS1	2498.73	1338.21	3078.99	2.30083	1.20216	0.00033529	0.0236102	1338.21	2822.18	3335.8
TLR1	60.9675	131.231	25.8359	0.196874	-2.34465	0.000257193	0.019117	131.231	29.3859	22.286
TLR4	950.622	2248.19	301.839	0.134259	-2.89691	6.76612e-17	1.4495e-13	2248.19	282.557	321.12
TM4SF1	7035.59	3662.37	8722.2	2.38157	1.25191	0.000223485	0.0174421	3662.37	10182.2	7262.18
TMEM87B	1010.35	1592.04	719.511	0.451944	-1.14578	0.00090143	0.0493704	1592.04	571.895	867.126
TMOD1	241.012	489.525	116.755	0.238506	-2.0679	2.36597e-05	0.00305634	489.525	44.0789	189.431
TNFAIP1	1055.54	446.357	1360.13	3.04717	1.60747	2.73681e-05	0.00348729	446.357	1419.57	1300.69
TNFRSF12A	2678.09	1483.25	3275.51	2.20833	1.14296	0.00046327	0.0298196	1483.25	2197.16	4353.87
TOX3	92.1424	22.4474	126.99	5.65723	2.5001	0.000523906	0.0324965	22.4474	94.9391	159.041
TRIB2	805.682	1282.95	567.047	0.441986	-1.17793	0.000778295	0.0443108	1282.95	649.881	484.213
TRIB3	1271.09	581.041	1616.11	2.78141	1.47581	7.23189e-05	0.00736198	581.041	1843.4	1388.82
TRIM2	632.031	1048.98	423.556	0.403778	-1.30837	0.000353226	0.0242354	1048.98	549.291	297.821
TTC7B	709.482	324.623	901.912	2.77833	1.47422	0.00031859	0.0226941	324.623	846.541	957.283
TUBB3	4448.22	2494.25	5425.2	2.17509	1.12107	0.00048905	0.0309948	2494.25	3908.33	6942.08
TXLNB	232.859	438.587	129.996	0.296397	-1.7544	0.00025496	0.0190265	438.587	133.367	126.625
TXNDC12	2929.73	1244.96	3772.12	3.0299	1.59927	2.74255e-06	0.000503635	1244.96	3861.99	3682.25
UBASH3B	739.63	223.61	997.64	4.46151	2.15753	2.96064e-07	7.70219e-05	223.61	846.541	1148.74
UCHL1	13097.4	24800	7246.04	0.292179	-1.77508	3.52797e-08	1.22375e-05	24800	6779.11	7712.97
UNC13A	1288.75	556.867	1654.69	2.97143	1.57116	2.7253e-05	0.00348729	556.867	2020.85	1288.53
UNC5B	2870.25	5384.78	1612.98	0.299545	-1.73915	4.28583e-09	1.958e-06	5384.78	2154.21	1071.75
VEGFA	13367.1	6503.69	16798.8	2.58297	1.36903	0.000109663	0.0100199	6503.69	11695.6	21902
VGF	7579.1	1978.82	10379.2	5.24516	2.39099	2.18681e-11	1.63844e-08	1978.82	9415.93	11342.5
VIM	12415.8	6545.13	15351.1	2.34542	1.22985	0.000389228	0.02632	6545.13	10462.5	20239.7
VWC2	165.868	324.623	86.491	0.266435	-1.90814	0.00020602	0.0163515	324.623	105.111	67.8709
WDR25	714.454	1338.21	402.578	0.300834	-1.73296	2.29218e-06	0.000438111	1338.21	310.813	494.343
WLS	7641.17	11659.7	5631.92	0.483026	-1.04983	0.000490654	0.0309948	11659.7	6390.31	4873.53
WWC3	595.129	265.051	760.167	2.868	1.52004	0.000434444	0.028453	265.051	828.457	691.878
ZCCHC12	618.186	1159.49	347.533	0.299729	-1.73827	3.38151e-06	0.000597539	1159.49	362.803	332.263
ZDHHC20	2790.01	4254.64	2057.69	0.483635	-1.04801	0.000416128	0.0277142	4254.64	2564.49	1550.9
ZNF385B	382.304	129.504	508.704	3.92809	1.97383	4.92702e-05	0.0054287	129.504	276.906	740.502
ZNF704	1637.91	816.738	2048.5	2.50815	1.32662	0.000243428	0.0184601	816.738	2719.33	1377.68
