# Supplementary material for: Ubiquitin carboxyl-terminal esterase L1 (UCHL1) is associated with stem-like cancer cell functions in pediatric high-grade glioma
Source: PLoS One. 2017 May 4;12(5):e0176879. doi: 10.1371/journal.pone.0176879 (PMC5417601; doi:10.1371/journal.pone.0176879)
Supplement: S2 File — Eleven annotation clusters with enrichment scores above 2.5 were identified by gene ontology (GO) analysis. (XLSX) [file pone.0176879.s002.xlsx]

## Sheet: DAVID cluster analysis SJGBM2
Annotation Cluster 1	Enrichment Score: 8.332223714157646
Category	Term	Count	%	PValue	Genes	List Total	Pop Hits	Pop Total	Fold Enrichment	Bonferroni	Benjamini	FDR
SP_PIR_KEYWORDS	signal	97	32.3333	2.83236e-11	EDN3, CTHRC1, RARRES2, CADM1, IGFBP7, TLR1, SORL1, POSTN, TLR4, DLK1, MMP3, VGF, LRRC15, CXCL12, MEGF10, LGR4, GPC4, OGN, OLFML3, CDH20, PLOD1, UNC5B, SERPINE2, SBSN, SERPINE1, GPX3, SERPINA3, ANGPT1, SEPP1, CHRNA1, TFPI2, BOC, DSCAM, PARM1, DLL1, PCDH7, WLS, FGF21, LHFP, ALK, TCN2, MMP13, LYPD6B, PROK2, INHBA, AMBN, EREG, LCTL, INHBE, LRP12, VEGFA, PLA2G7, CNTN1, STC1, NGFR, SEZ6, ADAMTSL1, CXCL…	296	3250	19235	1.9395	1.03665e-08	1.03665e-08	3.89951e-08
UP_SEQ_FEATURE	signal peptide	97	32.3333	4.07037e-11	EDN3, CTHRC1, RARRES2, CADM1, IGFBP7, TLR1, SORL1, POSTN, TLR4, DLK1, MMP3, VGF, LRRC15, CXCL12, MEGF10, LGR4, GPC4, OGN, OLFML3, CDH20, PLOD1, UNC5B, SERPINE2, SBSN, SERPINE1, GPX3, SERPINA3, ANGPT1, SEPP1, CHRNA1, TFPI2, BOC, DSCAM, PARM1, DLL1, PCDH7, WLS, FGF21, LHFP, ALK, TCN2, MMP13, LYPD6B, PROK2, INHBA, AMBN, EREG, LCTL, INHBE, LRP12, VEGFA, PLA2G7, CNTN1, STC1, NGFR, SEZ6, ADAMTSL1, CXCL…	296	3250	19113	1.92719	3.93198e-08	3.93198e-08	6.40272e-08
GOTERM_CC_FAT	GO:0044421~extracellular region part	46	15.3333	2.853e-10	CTHRC1, EDN3, ADAMTSL1, CXCL5, IGFBP7, CD248, SORL1, ADAMTS15, TAC1, COL2A1, POSTN, DLK1, MMP3, VGF, FXYD6, CXCL12, TAC3, LIF, GPC4, OGN, LAMB3, SERPINE2, BCHE, HMOX1, GPX3, VWC2, ANGPT1, SEPP1, THBS1, TFPI2, GRIA3, FIBCD1, TCN2, MMP13, INHBA, AMBN, SULF2, EREG, CXCL14, LAMA5, VEGFA, LIPG, PLA2G7, STC1, GDF15, IGFBP3	218	960	12782	2.8095	6.73308e-08	6.73308e-08	3.6727e-07
GOTERM_CC_FAT	GO:0005615~extracellular space	35	11.6667	1.50558e-08	EDN3, CXCL5, IGFBP7, SORL1, TAC1, COL2A1, DLK1, MMP3, VGF, FXYD6, CXCL12, TAC3, LIF, GPC4, SERPINE2, BCHE, HMOX1, GPX3, VWC2, ANGPT1, SEPP1, THBS1, FIBCD1, TCN2, MMP13, INHBA, EREG, SULF2, CXCL14, VEGFA, LIPG, PLA2G7, STC1, GDF15, IGFBP3	218	685	12782	2.99585	3.55316e-06	1.77658e-06	1.93815e-05
GOTERM_CC_FAT	GO:0005576~extracellular region	63	21	9.78365e-07	CTHRC1, EDN3, RARRES2, IGFBP7, F13A1, SORL1, POSTN, DLK1, VGF, MMP3, CXCL12, GPC4, OGN, OLFML3, SERPINE2, HMOX1, SBSN, GPX3, SERPINE1, SERPINA3, ANGPT1, SEPP1, TFPI2, DSCAM, DLL1, FIBCD1, FGF21, TCN2, MMP13, INHBA, PROK2, AMBN, EREG, INHBE, VEGFA, PLA2G7, STC1, ADAMTSL1, CXCL5, ENPP2, CD248, ADAMTS15, TAC1, COL2A1, FXYD6, TAC3, NETO1, LIF, LAMB3, BCHE, FOLR1, VWC2, THBS1, GRIA3, CXCL14, SULF2, LA…	218	2010	12782	1.83775	0.000230868	7.69618e-05	0.00125945
SP_PIR_KEYWORDS	Secreted	52	17.3333	2.09589e-06	CTHRC1, EDN3, RARRES2, IGFBP7, F13A1, POSTN, VGF, MMP3, CXCL12, GPC4, OGN, OLFML3, SERPINE2, SBSN, GPX3, SERPINE1, SERPINA3, ANGPT1, SEPP1, TFPI2, DSCAM, FGF21, TCN2, MMP13, INHBA, PROK2, AMBN, EREG, INHBE, VEGFA, PLA2G7, STC1, ADAMTSL1, CXCL5, ENPP2, ADAMTS15, TAC1, COL2A1, NETO1, TAC3, LIF, LAMB3, BCHE, FOLR1, VWC2, CXCL14, LAMA5, LIPG, ADM2, GDF15, CORT, IGFBP3	296	1689	19235	2.00066	0.000766803	0.000255666	0.00288551
Annotation Cluster 2	Enrichment Score: 6.874055925223935
Category	Term	Count	%	PValue	Genes	List Total	Pop Hits	Pop Total	Fold Enrichment	Bonferroni	Benjamini	FDR
SP_PIR_KEYWORDS	signal	97	32.3333	2.83236e-11	EDN3, CTHRC1, RARRES2, CADM1, IGFBP7, TLR1, SORL1, POSTN, TLR4, DLK1, MMP3, VGF, LRRC15, CXCL12, MEGF10, LGR4, GPC4, OGN, OLFML3, CDH20, PLOD1, UNC5B, SERPINE2, SBSN, SERPINE1, GPX3, SERPINA3, ANGPT1, SEPP1, CHRNA1, TFPI2, BOC, DSCAM, PARM1, DLL1, PCDH7, WLS, FGF21, LHFP, ALK, TCN2, MMP13, LYPD6B, PROK2, INHBA, AMBN, EREG, LCTL, INHBE, LRP12, VEGFA, PLA2G7, CNTN1, STC1, NGFR, SEZ6, ADAMTSL1, CXCL…	296	3250	19235	1.9395	1.03665e-08	1.03665e-08	3.89951e-08
UP_SEQ_FEATURE	signal peptide	97	32.3333	4.07037e-11	EDN3, CTHRC1, RARRES2, CADM1, IGFBP7, TLR1, SORL1, POSTN, TLR4, DLK1, MMP3, VGF, LRRC15, CXCL12, MEGF10, LGR4, GPC4, OGN, OLFML3, CDH20, PLOD1, UNC5B, SERPINE2, SBSN, SERPINE1, GPX3, SERPINA3, ANGPT1, SEPP1, CHRNA1, TFPI2, BOC, DSCAM, PARM1, DLL1, PCDH7, WLS, FGF21, LHFP, ALK, TCN2, MMP13, LYPD6B, PROK2, INHBA, AMBN, EREG, LCTL, INHBE, LRP12, VEGFA, PLA2G7, CNTN1, STC1, NGFR, SEZ6, ADAMTSL1, CXCL…	296	3250	19113	1.92719	3.93198e-08	3.93198e-08	6.40272e-08
SP_PIR_KEYWORDS	glycoprotein	103	34.3333	1.1334e-06	CTHRC1, CADM1, ADCY8, F13A1, TLR1, AQP4, POSTN, TLR4, DLK1, MMP3, MEGF10, OGN, CDH20, OLFML3, PLOD1, SERPINE2, UNC5B, SLC2A3, SERPINE1, CHRNA1, TFPI2, DSCAM, DLL1, LCTL, LRP12, VEGFA, STC1, C3AR1, ADAMTSL1, ENPP2, ABCA4, LIF, ALCAM, SLC32A1, LAMB3, CD68, BCHE, ITGB8, FOLR1, ADRA2C, MEST, SLC6A15, LAMA5, KCNH1, GYPC, IGFBP7, UCHL1, SORL1, GNRHR, LRRC15, LGR4, GPC4, SLC1A2, SERPINA3, ANGPT1, SEPP1,…	296	4318	19235	1.55008	0.000414738	0.000207391	0.00156041
UP_SEQ_FEATURE	glycosylation site:N-linked (GlcNAc...)	98	32.6667	4.18344e-06	CTHRC1, CADM1, ADCY8, F13A1, TLR1, AQP4, POSTN, TLR4, DLK1, MMP3, MEGF10, OGN, CDH20, OLFML3, PLOD1, SERPINE2, UNC5B, SLC2A3, SERPINE1, CHRNA1, TFPI2, DSCAM, DLL1, LCTL, LRP12, VEGFA, STC1, C3AR1, ADAMTSL1, ENPP2, ABCA4, LIF, ALCAM, SLC32A1, CD68, LAMB3, BCHE, ITGB8, FOLR1, ADRA2C, MEST, SLC6A15, LAMA5, KCNH1, GYPC, IGFBP7, SORL1, GNRHR, LRRC15, LGR4, GPC4, SLC1A2, SERPINA3, ANGPT1, SEPP1, BOC, T…	296	4129	19113	1.53256	0.00403306	0.00201857	0.00658037
SP_PIR_KEYWORDS	disulfide bond	73	24.3333	2.11088e-05	EDN3, CADM1, IGFBP7, TLR1, SORL1, SLC7A8, POSTN, GNRHR, TLR4, DLK1, MMP3, CXCL12, MEGF10, LGR4, OGN, OLFML3, UNC5B, ANGPT1, CHRNA1, BOC, TFPI2, DSCAM, PTGER2, DLL1, GALNTL1, OXGR1, TCN2, MMP13, SLC7A11, PROK2, INHBA, EREG, INHBE, LRP12, VEGFA, CNTN1, STC1, NGFR, SEZ6, C3AR1, ADAMTSL1, CXCL5, TNFRSF12A, ENPP2, CD248, ADAMTS15, PRND, ABCA4, NETO1, LIF, ALCAM, LAMB3, CD68, GALNT10, BCHE, FOLR1, ITGB…	296	2924	19235	1.62236	0.00769613	0.00192961	0.0290579
UP_SEQ_FEATURE	disulfide bond	70	23.3333	4.93743e-05	EDN3, CADM1, IGFBP7, SORL1, TLR1, POSTN, GNRHR, TLR4, DLK1, MMP3, CXCL12, MEGF10, LGR4, OGN, OLFML3, UNC5B, ANGPT1, CHRNA1, BOC, TFPI2, DSCAM, PTGER2, DLL1, GALNTL1, OXGR1, TCN2, MMP13, PROK2, INHBA, EREG, INHBE, LRP12, VEGFA, CNTN1, STC1, NGFR, SEZ6, C3AR1, ADAMTSL1, CXCL5, TNFRSF12A, ENPP2, CD248, ADAMTS15, PRND, ABCA4, NETO1, LIF, ALCAM, LAMB3, CD68, GALNT10, BCHE, ITGB8, ADRA2C, THBS1, GBA, P…	296	2819	19113	1.60339	0.0465771	0.0157732	0.0776378
Annotation Cluster 3	Enrichment Score: 3.648847596010363
Category	Term	Count	%	PValue	Genes	List Total	Pop Hits	Pop Total	Fold Enrichment	Bonferroni	Benjamini	FDR
GOTERM_CC_FAT	GO:0031012~extracellular matrix	18	6	8.31219e-05	CTHRC1, ADAMTSL1, CD248, ADAMTS15, POSTN, COL2A1, GRIA3, MMP3, MMP13, GPC4, OGN, AMBN, LAMB3, LAMA5, VEGFA, VWC2, THBS1, TFPI2	218	345	12782	3.05911	0.0194264	0.00326426	0.106951
SP_PIR_KEYWORDS	extracellular matrix	13	4.33333	0.00036413	CTHRC1, ADAMTSL1, ADAMTS15, POSTN, COL2A1, MMP3, MMP13, OGN, AMBN, LAMB3, LAMA5, ITGB8, VWC2	296	241	19235	3.50531	0.124794	0.0188621	0.500158
GOTERM_CC_FAT	GO:0005578~proteinaceous extracellular matrix	16	5.33333	0.000373667	CTHRC1, ADAMTSL1, CD248, ADAMTS15, POSTN, COL2A1, MMP3, MMP13, GPC4, OGN, AMBN, LAMB3, LAMA5, VEGFA, VWC2, TFPI2	218	320	12782	2.93165	0.084424	0.0109647	0.47996
Annotation Cluster 4	Enrichment Score: 3.606407463671603
Category	Term	Count	%	PValue	Genes	List Total	Pop Hits	Pop Total	Fold Enrichment	Bonferroni	Benjamini	FDR
GOTERM_CC_FAT	GO:0005887~integral to plasma membrane	40	13.3333	4.3282e-05	KCNH1, C3AR1, GYPC, ENPP2, TLR1, SORL1, SLC7A8, AQP4, TLR4, GNRHR, ABCA4, GPC4, KCNS3, APLNR, RASGRP3, ITGB8, FOLR1, ADRA2C, CHRNA1, KCNG1, TUBB3, DCLK1, DSCAM, KCNMA1, PTPRB, PTGER2, PTPRD, CTLA4, SLC6A15, DLL1, PCDH7, ALK, EREG, LRP12, HAS2, NGFR, TM4SF1, TNFAIP1, KCTD12, F2R	218	1188	12782	1.97418	0.0101628	0.00255043	0.0557031
GOTERM_CC_FAT	GO:0031226~intrinsic to plasma membrane	40	13.3333	7.0793e-05	KCNH1, C3AR1, GYPC, ENPP2, TLR1, SORL1, SLC7A8, AQP4, TLR4, GNRHR, ABCA4, GPC4, KCNS3, APLNR, RASGRP3, ITGB8, FOLR1, ADRA2C, CHRNA1, KCNG1, TUBB3, DCLK1, DSCAM, KCNMA1, PTPRB, PTGER2, PTPRD, CTLA4, SLC6A15, DLL1, PCDH7, ALK, EREG, LRP12, HAS2, NGFR, TM4SF1, TNFAIP1, KCTD12, F2R	218	1215	12782	1.93031	0.0165689	0.00333597	0.0910943
GOTERM_CC_FAT	GO:0044459~plasma membrane part	57	19	0.000876871	KCNH1, GYPC, CADM1, SORL1, TLR1, SLC7A8, AQP4, PIP5K1C, GNRHR, TLR4, GPC4, SLC1A2, DIRAS3, HMOX1, CHRNA1, TUBB3, KCNG1, DSCAM, KCNMA1, PTGER2, DLL1, PCDH7, ALK, EREG, ARRB1, LRP12, CNTN1, HAS2, TM4SF1, NGFR, TNFAIP1, GAP43, UNC13A, C3AR1, PRKCZ, ENPP2, CDH3, ABCA4, KCNS3, ALCAM, APLNR, GAD2, RASGRP3, FOLR1, ITGB8, RAC1, ADRA2C, THBS1, DCLK1, PTPRB, PTPRD, CTLA4, FRMPD1, SLC6A15, GRIA3, F2R, KCTD12	218	2203	12782	1.51706	0.187007	0.022741	1.12295
GOTERM_CC_FAT	GO:0005886~plasma membrane	86	28.6667	0.00139681	KCNH1, SLC16A14, GYPC, CADM1, ADCY8, TLR1, SORL1, SLC7A8, AQP4, PIP5K1C, GNRHR, TLR4, PAWR, MEGF10, LGR4, GPC4, SLC1A2, CDH20, DIRAS3, SLC2A3, HMOX1, SERPINE1, CHRNA1, BOC, TUBB3, KCNG1, DSCAM, KCNMA1, PTGER2, DLL1, PCDH7, OXGR1, ALK, RFTN1, SLC7A11, LYPD6B, GNAL, ARRB2, EREG, ARRB1, LRP12, CNTN1, HAS2, TM4SF1, NGFR, SEZ6, TNFAIP1, UNC13A, GAP43, C3AR1, PRKCZ, ENPP2, TNFRSF12A, VIM, PRND, TAC1, A…	218	3777	12782	1.33504	0.280988	0.0324496	1.78329
Annotation Cluster 5	Enrichment Score: 3.226564118999747
Category	Term	Count	%	PValue	Genes	List Total	Pop Hits	Pop Total	Fold Enrichment	Bonferroni	Benjamini	FDR
GOTERM_BP_FAT	GO:0009719~response to endogenous stimulus	21	7	1.62548e-05	KCNMA1, EGR2, SOCS2, ADCY8, SOCS3, IGFBP7, TAC1, ASNS, VGF, MMP3, MMP13, DDIT3, GNAL, SLC1A2, BTG2, BCHE, HMOX1, ANGPT1, THBS1, FOSL1, PIK3R1	228	405	13528	3.07654	0.0324119	0.0109228	0.0279873
GOTERM_BP_FAT	GO:0010033~response to organic substance	26	8.66667	0.00046173	KCNMA1, EGR2, SOCS2, SOCS3, ADCY8, IGFBP7, TAC1, TLR4, ASNS, VGF, MMP3, MMP13, DDIT3, GCH1, GNAL, SLC1A2, AES, BTG2, BCHE, HMOX1, ANGPT1, ID3, THBS1, FOSL1, PIK3R1, F2R	228	721	13528	2.13962	0.607863	0.0568302	0.792135
GOTERM_BP_FAT	GO:0009725~response to hormone stimulus	16	5.33333	0.00136166	KCNMA1, EGR2, SOCS2, SOCS3, ADCY8, IGFBP7, TAC1, VGF, MMP13, BTG2, BCHE, HMOX1, ANGPT1, THBS1, FOSL1, PIK3R1	228	367	13528	2.58674	0.936833	0.0802894	2.31909
GOTERM_BP_FAT	GO:0009628~response to abiotic stimulus	16	5.33333	0.00139689	KCNMA1, SOCS3, IGFBP7, TAC1, VGF, ABCA4, MMP13, SLC1A2, HSPB6, BTG2, ARRB1, RAC1, NGFR, THBS1, FOSL1, TUBB3	228	368	13528	2.57971	0.941191	0.0799593	2.3784
GOTERM_BP_FAT	GO:0048545~response to steroid hormone stimulus	10	3.33333	0.00515915	KCNMA1, SOCS2, SOCS3, BCHE, IGFBP7, HMOX1, ANGPT1, THBS1, MMP13, FOSL1	228	192	13528	3.09028	0.999972	0.162812	8.52195
Annotation Cluster 6	Enrichment Score: 2.8955079274004496
Category	Term	Count	%	PValue	Genes	List Total	Pop Hits	Pop Total	Fold Enrichment	Bonferroni	Benjamini	FDR
GOTERM_BP_FAT	GO:0001525~angiogenesis	11	3.66667	0.000877079	PROK2, EREG, TNFRSF12A, LAMA5, HMOX1, VEGFA, ANGPT1, ELK3, THBS1, CXCL12, POSTN	228	148	13528	4.00901	0.831129	0.0812086	1.49965
GOTERM_BP_FAT	GO:0001568~blood vessel development	13	4.33333	0.000898618	DLX3, PROK2, EREG, LAMA5, TNFRSF12A, HMOX1, VEGFA, HEY2, ANGPT1, ELK3, THBS1, PPAP2B, CXCL12	228	245	13528	3.1483	0.838349	0.0794948	1.53621
GOTERM_BP_FAT	GO:0001944~vasculature development	13	4.33333	0.00110388	DLX3, PROK2, EREG, LAMA5, TNFRSF12A, HMOX1, VEGFA, HEY2, ANGPT1, ELK3, THBS1, PPAP2B, CXCL12	228	251	13528	3.07304	0.893414	0.079574	1.88397
GOTERM_BP_FAT	GO:0048514~blood vessel morphogenesis	11	3.66667	0.00300907	PROK2, EREG, TNFRSF12A, LAMA5, HMOX1, VEGFA, HEY2, ANGPT1, ELK3, THBS1, CXCL12	228	211	13528	3.09321	0.997776	0.132431	5.05711
Annotation Cluster 7	Enrichment Score: 2.7880819362352693
Category	Term	Count	%	PValue	Genes	List Total	Pop Hits	Pop Total	Fold Enrichment	Bonferroni	Benjamini	FDR
GOTERM_BP_FAT	GO:0030182~neuron differentiation	26	8.66667	8.95099e-08	EDN3, FOXA2, UCHL1, ONECUT2, SOX5, PIP5K1C, CXCL12, ALCAM, LIF, UNC5B, BAG1, LHX1, RAC1, DCLK1, TUBB3, DSCAM, KCNMA1, EGR2, ASCL1, DLX2, BTG2, MAP2, VEGFA, NGFR, ID3, GAP43	228	438	13528	3.52207	0.00018142	0.00018142	0.000154137
GOTERM_BP_FAT	GO:0048666~neuron development	16	5.33333	0.00061125	EGR2, ONECUT2, UCHL1, PIP5K1C, CXCL12, ALCAM, LIF, ASCL1, UNC5B, VEGFA, MAP2, RAC1, NGFR, DCLK1, GAP43, DSCAM	228	339	13528	2.80039	0.710437	0.0665376	1.04738
GOTERM_BP_FAT	GO:0048858~cell projection morphogenesis	13	4.33333	0.000898618	ALCAM, EGR2, UNC5B, LAMA5, UCHL1, ONECUT2, RAC1, PIP5K1C, NGFR, CXCL12, DCLK1, GAP43, DSCAM	228	245	13528	3.1483	0.838349	0.0794948	1.53621
GOTERM_BP_FAT	GO:0032990~cell part morphogenesis	13	4.33333	0.0013062	ALCAM, EGR2, UNC5B, LAMA5, UCHL1, ONECUT2, RAC1, PIP5K1C, NGFR, CXCL12, DCLK1, GAP43, DSCAM	228	256	13528	3.01302	0.929307	0.0819145	2.22563
GOTERM_BP_FAT	GO:0006928~cell motion	18	6	0.00272626	CTHRC1, EDN3, MTSS1, EGR2, ENPP2, TNFRSF12A, VIM, CXCL12, ALCAM, ASCL1, UNC5B, LAMA5, RAC1, NGFR, THBS1, PPAP2B, GAP43, DCLK1	228	475	13528	2.24842	0.996049	0.129199	4.59228
GOTERM_BP_FAT	GO:0000904~cell morphogenesis involved in differentiation	12	4	0.00275598	ALCAM, EGR2, UNC5B, LAMA5, UCHL1, RAC1, PIP5K1C, NGFR, CXCL12, DCLK1, GAP43, DSCAM	228	244	13528	2.91803	0.99628	0.127542	4.64123
GOTERM_BP_FAT	GO:0048667~cell morphogenesis involved in neuron differentiation	11	3.66667	0.00280818	ALCAM, EGR2, UNC5B, UCHL1, RAC1, PIP5K1C, NGFR, CXCL12, DCLK1, GAP43, DSCAM	228	209	13528	3.12281	0.996655	0.126912	4.72714
GOTERM_BP_FAT	GO:0048812~neuron projection morphogenesis	11	3.66667	0.00321731	ALCAM, EGR2, UNC5B, UCHL1, RAC1, PIP5K1C, NGFR, CXCL12, DCLK1, GAP43, DSCAM	228	213	13528	3.06416	0.998544	0.135112	5.39803
GOTERM_BP_FAT	GO:0030030~cell projection organization	15	5	0.00373692	MTSS1, EGR2, ONECUT2, UCHL1, PIP5K1C, CXCL12, ALCAM, UNC5B, LAMA5, MAP2, RAC1, NGFR, GAP43, DCLK1, DSCAM	228	368	13528	2.41848	0.999494	0.143479	6.24365
GOTERM_BP_FAT	GO:0031175~neuron projection development	12	4	0.00401586	ALCAM, EGR2, UNC5B, MAP2, UCHL1, RAC1, PIP5K1C, NGFR, CXCL12, DCLK1, GAP43, DSCAM	228	256	13528	2.78125	0.999713	0.14264	6.69466
GOTERM_BP_FAT	GO:0007409~axonogenesis	10	3.33333	0.00532643	ALCAM, EGR2, UNC5B, UCHL1, RAC1, PIP5K1C, NGFR, CXCL12, DCLK1, GAP43	228	193	13528	3.07427	0.99998	0.165085	8.78647
GOTERM_BP_FAT	GO:0007411~axon guidance	7	2.33333	0.00926109	ALCAM, EGR2, UNC5B, RAC1, NGFR, CXCL12, GAP43	228	107	13528	3.88162	1	0.203259	14.8044
GOTERM_BP_FAT	GO:0032989~cellular component morphogenesis	14	4.66667	0.0167021	EGR2, ONECUT2, UCHL1, PIP5K1C, CXCL12, ALCAM, UNC5B, LAMA5, RAC1, NGFR, DCLK1, GAP43, DSCAM, TMOD1	228	397	13528	2.09236	1	0.262752	25.1767
GOTERM_BP_FAT	GO:0000902~cell morphogenesis	13	4.33333	0.0171891	ALCAM, EGR2, UNC5B, LAMA5, UCHL1, ONECUT2, RAC1, PIP5K1C, NGFR, CXCL12, DCLK1, GAP43, DSCAM	228	356	13528	2.16667	1	0.265299	25.8124
Annotation Cluster 8	Enrichment Score: 2.769801293679587
Category	Term	Count	%	PValue	Genes	List Total	Pop Hits	Pop Total	Fold Enrichment	Bonferroni	Benjamini	FDR
GOTERM_BP_FAT	GO:0007610~behavior	20	6.66667	0.000357879	KCNMA1, C3AR1, PRKCZ, EDN3, EGR2, CXCL5, ENPP2, ADCY8, UCHL1, TAC1, CXCL12, CALB1, PROK2, SLC1A2, CXCL14, BCHE, RAC1, SEPP1, FOSL1, DSCAM	228	469	13528	2.53021	0.515942	0.050505	0.614487
GOTERM_BP_FAT	GO:0007626~locomotory behavior	14	4.66667	0.000742046	KCNMA1, C3AR1, PROK2, EDN3, CXCL14, CXCL5, ENPP2, RAC1, UCHL1, SEPP1, CALB1, FOSL1, CXCL12, DSCAM	228	274	13528	3.03163	0.777913	0.0724739	1.27015
GOTERM_BP_FAT	GO:0006935~chemotaxis	9	3	0.00560162	EDN3, C3AR1, PROK2, CXCL14, CXCL5, ENPP2, RAC1, FOSL1, CXCL12	228	160	13528	3.3375	0.999989	0.170276	9.22006
GOTERM_BP_FAT	GO:0042330~taxis	9	3	0.00560162	EDN3, C3AR1, PROK2, CXCL14, CXCL5, ENPP2, RAC1, FOSL1, CXCL12	228	160	13528	3.3375	0.999989	0.170276	9.22006
Annotation Cluster 9	Enrichment Score: 2.6885510488702793
Category	Term	Count	%	PValue	Genes	List Total	Pop Hits	Pop Total	Fold Enrichment	Bonferroni	Benjamini	FDR
SP_PIR_KEYWORDS	chelation	4	1.33333	0.000188879	MT2A, MT1E, MT1G, MT1X	296	8	19235	32.4916	0.0668005	0.0137321	0.259729
UP_SEQ_FEATURE	region of interest:Alpha	4	1.33333	0.00040303	MT2A, MT1E, MT1G, MT1X	296	10	19113	25.8284	0.32254	0.0927628	0.63209
UP_SEQ_FEATURE	region of interest:Beta	4	1.33333	0.00040303	MT2A, MT1E, MT1G, MT1X	296	10	19113	25.8284	0.32254	0.0927628	0.63209
UP_SEQ_FEATURE	metal ion-binding site:Divalent metal cation; cluster B	4	1.33333	0.000547848	MT2A, MT1E, MT1G, MT1X	296	11	19113	23.4803	0.411022	0.100461	0.858299
UP_SEQ_FEATURE	metal ion-binding site:Divalent metal cation; cluster A	4	1.33333	0.000547848	MT2A, MT1E, MT1G, MT1X	296	11	19113	23.4803	0.411022	0.100461	0.858299
INTERPRO	IPR018064:Metallothionein, vertebrate, metal binding site	4	1.33333	0.000694091	MT2A, MT1E, MT1G, MT1X	280	11	16659	21.6351	0.33335	0.183513	1.01648
SP_PIR_KEYWORDS	metal-thiolate cluster	4	1.33333	0.000708954	MT2A, MT1E, MT1G, MT1X	296	12	19235	21.661	0.228616	0.0319254	0.971658
INTERPRO	IPR000006:Metallothionein, vertebrate	4	1.33333	0.000914026	MT2A, MT1E, MT1G, MT1X	280	12	16659	19.8321	0.413766	0.163068	1.33656
INTERPRO	IPR003019:Metallothionein superfamily, eukaryotic	4	1.33333	0.000914026	MT2A, MT1E, MT1G, MT1X	280	12	16659	19.8321	0.413766	0.163068	1.33656
PIR_SUPERFAMILY	PIRSF002564:metallothionein	4	1.33333	0.00108512	MT2A, MT1E, MT1G, MT1X	146	11	7396	18.4209	0.164013	0.164013	1.30922
SP_PIR_KEYWORDS	metal binding	4	1.33333	0.00288412	MT2A, MT1E, MT1G, MT1X	296	19	19235	13.6807	0.652542	0.084324	3.89847
SP_PIR_KEYWORDS	acetylated amino end	7	2.33333	0.0044224	ACTA2, F13A1, MT2A, MT1E, CALB1, MT1G, MT1X	296	100	19235	4.54882	0.802534	0.117312	5.91966
SP_PIR_KEYWORDS	cadmium	3	1	0.00617517	MT1E, MT1G, MT1X	296	8	19235	24.3687	0.89639	0.140274	8.1746
GOTERM_MF_FAT	GO:0046870~cadmium ion binding	3	1	0.0119661	MT1E, MT1G, MT1X	223	10	12983	17.4659	0.996552	0.84893	15.7936
GOTERM_MF_FAT	GO:0005507~copper ion binding	4	1.33333	0.11417	PRND, MT1E, MT1G, MT1X	223	69	12983	3.37506	1	0.898121	82.2908
SP_PIR_KEYWORDS	copper	3	1	0.217646	MT1E, MT1G, MT1X	296	57	19235	3.42016	1	0.804724	96.5927
Annotation Cluster 10	Enrichment Score: 2.658887713520558
Category	Term	Count	%	PValue	Genes	List Total	Pop Hits	Pop Total	Fold Enrichment	Bonferroni	Benjamini	FDR
SP_PIR_KEYWORDS	cell adhesion	17	5.66667	0.000862391	CADM1, TNFRSF12A, IGFBP7, POSTN, PCDH7, CDH3, MEGF10, ALCAM, CDH20, LAMB3, LAMA5, ITGB8, CNTN1, ABL1, THBS1, BOC, DSCAM	296	422	19235	2.6178	0.270774	0.0344773	1.1808
GOTERM_BP_FAT	GO:0007155~cell adhesion	23	7.66667	0.00346831	MTSS1, CADM1, TNFRSF12A, IGFBP7, POSTN, COL2A1, PCDH7, CDH3, CXCL12, MEGF10, ALCAM, AMBN, LAMB3, CDH20, ITGB8, LAMA5, RAC1, CNTN1, ABL1, THBS1, FNDC3A, BOC, DSCAM	228	700	13528	1.94952	0.999126	0.139154	5.8074
GOTERM_BP_FAT	GO:0022610~biological adhesion	23	7.66667	0.00352789	MTSS1, CADM1, TNFRSF12A, IGFBP7, POSTN, COL2A1, PCDH7, CDH3, CXCL12, MEGF10, ALCAM, AMBN, LAMB3, CDH20, ITGB8, LAMA5, RAC1, CNTN1, ABL1, THBS1, FNDC3A, BOC, DSCAM	228	701	13528	1.94674	0.999226	0.13864	5.90432
Annotation Cluster 11	Enrichment Score: 2.55993796300967
Category	Term	Count	%	PValue	Genes	List Total	Pop Hits	Pop Total	Fold Enrichment	Bonferroni	Benjamini	FDR
GOTERM_BP_FAT	GO:0030334~regulation of cell migration	14	4.66667	5.40854e-06	EDN3, SERPINE2, ENPP2, LAMA5, HMOX1, VEGFA, RAC1, ONECUT2, TAC1, THBS1, IGFBP3, CXCL12, PIK3R1, F2R	228	169	13528	4.91519	0.0109033	0.00546657	0.00931317
GOTERM_BP_FAT	GO:0040012~regulation of locomotion	14	4.66667	2.14874e-05	EDN3, SERPINE2, ENPP2, LAMA5, HMOX1, VEGFA, RAC1, ONECUT2, TAC1, THBS1, IGFBP3, CXCL12, PIK3R1, F2R	228	192	13528	4.32639	0.0426205	0.0108298	0.0369951
GOTERM_BP_FAT	GO:0051270~regulation of cell motion	14	4.66667	2.26773e-05	EDN3, SERPINE2, ENPP2, LAMA5, HMOX1, VEGFA, RAC1, ONECUT2, TAC1, THBS1, IGFBP3, CXCL12, PIK3R1, F2R	228	193	13528	4.30397	0.0449268	0.00915134	0.0390434
GOTERM_BP_FAT	GO:0002685~regulation of leukocyte migration	5	1.66667	0.000302827	EDN3, HMOX1, VEGFA, THBS1, CXCL12	228	20	13528	14.8333	0.458777	0.0595458	0.520194
GOTERM_BP_FAT	GO:0030335~positive regulation of cell migration	8	2.66667	0.000732853	EDN3, VEGFA, ONECUT2, TAC1, THBS1, CXCL12, PIK3R1, F2R	228	89	13528	5.33333	0.773733	0.0752321	1.25451
GOTERM_BP_FAT	GO:0051272~positive regulation of cell motion	8	2.66667	0.00129608	EDN3, VEGFA, ONECUT2, TAC1, THBS1, CXCL12, PIK3R1, F2R	228	98	13528	4.84354	0.927839	0.0838989	2.20856
GOTERM_BP_FAT	GO:0040017~positive regulation of locomotion	8	2.66667	0.00129608	EDN3, VEGFA, ONECUT2, TAC1, THBS1, CXCL12, PIK3R1, F2R	228	98	13528	4.84354	0.927839	0.0838989	2.20856
GOTERM_BP_FAT	GO:0002687~positive regulation of leukocyte migration	4	1.33333	0.00182754	EDN3, VEGFA, THBS1, CXCL12	228	15	13528	15.8222	0.975469	0.0978685	3.10084
GOTERM_BP_FAT	GO:0032103~positive regulation of response to external stimulus	6	2	0.00434467	EDN3, VEGFA, TAC1, TLR4, THBS1, CXCL12	228	64	13528	5.5625	0.999853	0.143447	7.22369
GOTERM_BP_FAT	GO:0048584~positive regulation of response to stimulus	11	3.66667	0.00658432	EDN3, C3AR1, CADM1, EREG, CEBPG, VEGFA, PTPN22, TAC1, TLR4, THBS1, CXCL12	228	236	13528	2.76554	0.999998	0.17411	10.7526
GOTERM_BP_FAT	GO:0002690~positive regulation of leukocyte chemotaxis	3	1	0.0115439	EDN3, THBS1, CXCL12	228	10	13528	17.8	1	0.225719	18.1223
GOTERM_BP_FAT	GO:0050921~positive regulation of chemotaxis	4	1.33333	0.0123528	EDN3, VEGFA, THBS1, CXCL12	228	29	13528	8.18391	1	0.232956	19.2685
GOTERM_BP_FAT	GO:0002688~regulation of leukocyte chemotaxis	3	1	0.0139544	EDN3, THBS1, CXCL12	228	11	13528	16.1818	1	0.245747	21.4935
GOTERM_BP_FAT	GO:0050920~regulation of chemotaxis	4	1.33333	0.0148287	EDN3, VEGFA, THBS1, CXCL12	228	31	13528	7.65591	1	0.25262	22.6837
GOTERM_BP_FAT	GO:0032101~regulation of response to external stimulus	8	2.66667	0.0178075	EDN3, VEGFA, SERPINE1, TAC1, TLR4, THBS1, CXCL12, F2R	228	159	13528	2.98532	1	0.2675	26.6121
GOTERM_BP_FAT	GO:0048520~positive regulation of behavior	4	1.33333	0.0190313	EDN3, VEGFA, THBS1, CXCL12	228	34	13528	6.98039	1	0.273305	28.1709
GOTERM_BP_FAT	GO:0002684~positive regulation of immune system process	10	3.33333	0.0191773	EDN3, C3AR1, CADM1, EREG, VEGFA, PTPN22, TAC1, TLR4, THBS1, CXCL12	228	238	13528	2.493	1	0.2732	28.3547
GOTERM_BP_FAT	GO:0050795~regulation of behavior	4	1.33333	0.041743	EDN3, VEGFA, THBS1, CXCL12	228	46	13528	5.15942	1	0.404018	52.0137
GOTERM_BP_FAT	GO:0050867~positive regulation of cell activation	3	1	0.558651	TAC1, TLR4, THBS1	228	111	13528	1.6036	1	0.98349	99.9999
Annotation Cluster 12	Enrichment Score: 2.490198092518293
Category	Term	Count	%	PValue	Genes	List Total	Pop Hits	Pop Total	Fold Enrichment	Bonferroni	Benjamini	FDR
GOTERM_BP_FAT	GO:0009611~response to wounding	24	8	2.9163e-05	C3AR1, FOXA2, F13A1, TLR1, TAC1, TLR4, ELK3, CDH3, PROK2, SLC1A2, NUPR1, EREG, HMOX1, SERPINE1, RAC1, SERPINA3, PLA2G7, ENO3, ID3, NGFR, THBS1, TFPI2, GAP43, F2R	228	530	13528	2.68679	0.0574009	0.00980399	0.0502071
GOTERM_BP_FAT	GO:0006954~inflammatory response	12	4	0.0212884	C3AR1, PROK2, NUPR1, HMOX1, TLR1, RAC1, SERPINA3, PLA2G7, TAC1, TLR4, THBS1, F2R	228	325	13528	2.19077	1	0.2832	30.9644
GOTERM_BP_FAT	GO:0006952~defense response	17	5.66667	0.0545042	C3AR1, CEBPG, TLR1, TAC1, TLR4, ANKRD1, GCH1, INHBA, PROK2, NUPR1, HMOX1, RAC1, SERPINA3, PLA2G7, THBS1, FOSL1, F2R	228	615	13528	1.64011	1	0.469887	61.9061
Annotation Cluster 13	Enrichment Score: 2.414260998553614
Category	Term	Count	%	PValue	Genes	List Total	Pop Hits	Pop Total	Fold Enrichment	Bonferroni	Benjamini	FDR
GOTERM_CC_FAT	GO:0030424~axon	12	4	8.40923e-05	KCNMA1, ALCAM, SLC1A2, GAD2, CADM1, VIM, UCHL1, TAC1, ADRA2C, GRIA3, GAP43, TUBB3	218	159	12782	4.42513	0.019651	0.00283122	0.108199
GOTERM_CC_FAT	GO:0043005~neuron projection	15	5	0.00212507	KCNMA1, CADM1, UCHL1, VIM, TAC1, GRIA3, VGF, STAU1, ALCAM, GAD2, SLC1A2, MAP2, ADRA2C, GAP43, TUBB3	218	342	12782	2.57162	0.394711	0.044615	2.70138
GOTERM_CC_FAT	GO:0043025~cell soma	8	2.66667	0.0245655	ALCAM, ASCL1, MAP2, UCHL1, TAC1, GRIA3, VGF, STAU1	218	168	12782	2.79205	0.997177	0.323839	27.3984
GOTERM_CC_FAT	GO:0042995~cell projection	19	6.33333	0.0501766	KCNMA1, MTSS1, CADM1, TNFRSF12A, VIM, UCHL1, TAC1, GRIA3, VGF, STAU1, ALCAM, GAD2, SLC1A2, FOLR1, MAP2, RAC1, ADRA2C, GAP43, TUBB3	218	697	12782	1.59832	0.999995	0.410347	48.4541
Annotation Cluster 14	Enrichment Score: 2.2729872888642504
Category	Term	Count	%	PValue	Genes	List Total	Pop Hits	Pop Total	Fold Enrichment	Bonferroni	Benjamini	FDR
GOTERM_BP_FAT	GO:0001666~response to hypoxia	9	3	0.00189305	KCNMA1, PLOD1, SOCS3, HMOX1, VEGFA, EGLN3, ANGPT1, THBS1, MMP13	228	134	13528	3.98507	0.978525	0.0986006	3.21029
GOTERM_BP_FAT	GO:0070482~response to oxygen levels	9	3	0.00260333	KCNMA1, PLOD1, SOCS3, HMOX1, VEGFA, EGLN3, ANGPT1, THBS1, MMP13	228	141	13528	3.78723	0.994927	0.126706	4.38955
GOTERM_BP_FAT	GO:0048545~response to steroid hormone stimulus	10	3.33333	0.00515915	KCNMA1, SOCS2, SOCS3, BCHE, IGFBP7, HMOX1, ANGPT1, THBS1, MMP13, FOSL1	228	192	13528	3.09028	0.999972	0.162812	8.52195
GOTERM_BP_FAT	GO:0043627~response to estrogen stimulus	6	2	0.031826	KCNMA1, SOCS2, SOCS3, HMOX1, ANGPT1, MMP13	228	105	13528	3.39048	1	0.346698	42.7051
Annotation Cluster 15	Enrichment Score: 2.197696019588154
Category	Term	Count	%	PValue	Genes	List Total	Pop Hits	Pop Total	Fold Enrichment	Bonferroni	Benjamini	FDR
GOTERM_BP_FAT	GO:0042981~regulation of apoptosis	31	10.3333	3.18482e-05	PRKCZ, CADM1, ASNS, TLR4, COL2A1, PAWR, GCH1, BAG1, HMOX1, RAC1, THBS1, BMF, FOSL1, MAP2K6, KCNMA1, SOCS2, SOCS3, CEBPG, DDIT3, PROK2, TXNDC12, INHBA, NUPR1, BTG2, VEGFA, PSME3, ID3, NGFR, ABL1, IGFBP3, F2R	228	804	13528	2.28773	0.0625176	0.00918007	0.0548288
GOTERM_BP_FAT	GO:0043067~regulation of programmed cell death	31	10.3333	3.82927e-05	PRKCZ, CADM1, ASNS, TLR4, COL2A1, PAWR, GCH1, BAG1, HMOX1, RAC1, THBS1, BMF, FOSL1, MAP2K6, KCNMA1, SOCS2, SOCS3, CEBPG, DDIT3, PROK2, TXNDC12, INHBA, NUPR1, BTG2, VEGFA, PSME3, ID3, NGFR, ABL1, IGFBP3, F2R	228	812	13528	2.26519	0.0746847	0.00965567	0.06592
GOTERM_BP_FAT	GO:0010941~regulation of cell death	31	10.3333	4.1e-05	PRKCZ, CADM1, ASNS, TLR4, COL2A1, PAWR, GCH1, BAG1, HMOX1, RAC1, THBS1, BMF, FOSL1, MAP2K6, KCNMA1, SOCS2, SOCS3, CEBPG, DDIT3, PROK2, TXNDC12, INHBA, NUPR1, BTG2, VEGFA, PSME3, ID3, NGFR, ABL1, IGFBP3, F2R	228	815	13528	2.25685	0.0797489	0.00919179	0.070579
GOTERM_BP_FAT	GO:0043065~positive regulation of apoptosis	18	6	0.000956738	KCNMA1, CADM1, CEBPG, TLR4, PAWR, DDIT3, GCH1, TXNDC12, INHBA, NUPR1, HMOX1, RAC1, ID3, NGFR, ABL1, IGFBP3, FOSL1, MAP2K6	228	430	13528	2.48372	0.85633	0.0808979	1.63479
GOTERM_BP_FAT	GO:0043068~positive regulation of programmed cell death	18	6	0.00102927	KCNMA1, CADM1, CEBPG, TLR4, PAWR, DDIT3, GCH1, TXNDC12, INHBA, NUPR1, HMOX1, RAC1, ID3, NGFR, ABL1, IGFBP3, FOSL1, MAP2K6	228	433	13528	2.46651	0.875992	0.0833003	1.7577
GOTERM_BP_FAT	GO:0010942~positive regulation of cell death	18	6	0.0010824	KCNMA1, CADM1, CEBPG, TLR4, PAWR, DDIT3, GCH1, TXNDC12, INHBA, NUPR1, HMOX1, RAC1, ID3, NGFR, ABL1, IGFBP3, FOSL1, MAP2K6	228	435	13528	2.45517	0.888665	0.080965	1.84763
GOTERM_BP_FAT	GO:0043066~negative regulation of apoptosis	13	4.33333	0.0165235	PROK2, PRKCZ, BTG2, SOCS2, BAG1, SOCS3, HMOX1, VEGFA, COL2A1, ASNS, NGFR, THBS1, F2R	228	354	13528	2.17891	1	0.264369	24.9424
GOTERM_BP_FAT	GO:0008630~DNA damage response, signal transduction resulting in induction of apoptosis	4	1.33333	0.0175649	TXNDC12, NUPR1, HMOX1, ABL1	228	33	13528	7.19192	1	0.268276	26.2993
GOTERM_BP_FAT	GO:0043069~negative regulation of programmed cell death	13	4.33333	0.0180675	PROK2, PRKCZ, BTG2, SOCS2, BAG1, SOCS3, HMOX1, VEGFA, COL2A1, ASNS, NGFR, THBS1, F2R	228	359	13528	2.14856	1	0.268897	26.9459
GOTERM_BP_FAT	GO:0060548~negative regulation of cell death	13	4.33333	0.0186921	PROK2, PRKCZ, BTG2, SOCS2, BAG1, SOCS3, HMOX1, VEGFA, COL2A1, ASNS, NGFR, THBS1, F2R	228	360	13528	2.14259	1	0.272927	27.7419
GOTERM_BP_FAT	GO:0006916~anti-apoptosis	9	3	0.0229786	PRKCZ, PROK2, SOCS2, BAG1, SOCS3, HMOX1, VEGFA, NGFR, THBS1	228	206	13528	2.59223	1	0.291035	32.9889
GOTERM_BP_FAT	GO:0008629~induction of apoptosis by intracellular signals	4	1.33333	0.0619599	TXNDC12, NUPR1, HMOX1, ABL1	228	54	13528	4.39506	1	0.492778	66.7609
GOTERM_BP_FAT	GO:0006917~induction of apoptosis	10	3.33333	0.09003	INHBA, TXNDC12, CADM1, NUPR1, HMOX1, CEBPG, RAC1, NGFR, ABL1, GCH1	228	320	13528	1.85417	1	0.597734	80.3011
GOTERM_BP_FAT	GO:0012502~induction of programmed cell death	10	3.33333	0.091593	INHBA, TXNDC12, CADM1, NUPR1, HMOX1, CEBPG, RAC1, NGFR, ABL1, GCH1	228	321	13528	1.84839	1	0.602611	80.8758
GOTERM_BP_FAT	GO:0042770~DNA damage response, signal transduction	4	1.33333	0.150965	TXNDC12, NUPR1, HMOX1, ABL1	228	80	13528	2.96667	1	0.731897	94.0284
UP_SEQ_FEATURE	short sequence motif:Nuclear localization signal	5	1.66667	0.741831	TXNDC12, NUPR1, FOXA2, PAWR, ABL1	296	325	19113	0.993399	1	1	100
Annotation Cluster 16	Enrichment Score: 2.1785411153797276
Category	Term	Count	%	PValue	Genes	List Total	Pop Hits	Pop Total	Fold Enrichment	Bonferroni	Benjamini	FDR
GOTERM_BP_FAT	GO:0009991~response to extracellular stimulus	13	4.33333	0.000343657	SOCS3, IGFBP7, ASNS, DDIT3, SLC1A2, AES, BCHE, HMOX1, LIPG, STC1, ANGPT1, FOSL1, MEST	228	220	13528	3.50606	0.501779	0.0521824	0.590135
GOTERM_BP_FAT	GO:0031667~response to nutrient levels	10	3.33333	0.00607076	SOCS3, BCHE, IGFBP7, HMOX1, LIPG, STC1, ANGPT1, ASNS, DDIT3, MEST	228	197	13528	3.01184	0.999996	0.165993	9.95475
GOTERM_BP_FAT	GO:0007584~response to nutrient	8	2.66667	0.00934072	BCHE, IGFBP7, HMOX1, LIPG, STC1, ANGPT1, DDIT3, MEST	228	140	13528	3.39048	1	0.202649	14.9222
GOTERM_BP_FAT	GO:0033273~response to vitamin	4	1.33333	0.0991031	BCHE, IGFBP7, ANGPT1, MEST	228	66	13528	3.59596	1	0.624457	83.4232
Annotation Cluster 17	Enrichment Score: 2.1043731872547022
Category	Term	Count	%	PValue	Genes	List Total	Pop Hits	Pop Total	Fold Enrichment	Bonferroni	Benjamini	FDR
GOTERM_BP_FAT	GO:0014075~response to amine stimulus	5	1.66667	0.00400771	GNAL, SLC1A2, ASNS, MMP3, DDIT3	228	39	13528	7.60684	0.999708	0.144901	6.68152
GOTERM_BP_FAT	GO:0010243~response to organic nitrogen	6	2	0.00405959	GNAL, SLC1A2, BTG2, ASNS, MMP3, DDIT3	228	63	13528	5.65079	0.999738	0.141609	6.76519
GOTERM_BP_FAT	GO:0001101~response to acid	4	1.33333	0.00727513	SLC1A2, BCHE, ASNS, MMP3	228	24	13528	9.88889	1	0.179089	11.8153
GOTERM_BP_FAT	GO:0043200~response to amino acid stimulus	3	1	0.0323063	SLC1A2, ASNS, MMP3	228	17	13528	10.4706	1	0.349138	43.1926
Annotation Cluster 18	Enrichment Score: 2.09716183901236
Category	Term	Count	%	PValue	Genes	List Total	Pop Hits	Pop Total	Fold Enrichment	Bonferroni	Benjamini	FDR
GOTERM_BP_FAT	GO:0060284~regulation of cell development	11	3.66667	0.00244162	ASCL1, DLX2, IRX3, FOXA2, TNFRSF12A, SOX5, VWC2, DLL1, NGFR, IGFBP3, BOC	228	205	13528	3.18374	0.992953	0.122256	4.12227
GOTERM_BP_FAT	GO:0051960~regulation of nervous system development	10	3.33333	0.00515915	ASCL1, DLX2, IRX3, FOXA2, TNFRSF12A, LHX1, SOX5, VWC2, DLL1, NGFR	228	192	13528	3.09028	0.999972	0.162812	8.52195
GOTERM_BP_FAT	GO:0050767~regulation of neurogenesis	9	3	0.00695819	ASCL1, DLX2, IRX3, FOXA2, TNFRSF12A, SOX5, VWC2, DLL1, NGFR	228	166	13528	3.21687	0.999999	0.178462	11.3292
GOTERM_BP_FAT	GO:0045664~regulation of neuron differentiation	8	2.66667	0.00713359	ASCL1, IRX3, FOXA2, TNFRSF12A, SOX5, VWC2, DLL1, NGFR	228	133	13528	3.56892	1	0.180277	11.5985
GOTERM_BP_FAT	GO:0051094~positive regulation of developmental process	12	4	0.00733615	LIF, INHBA, IRX3, FOXA2, TNFRSF12A, SOCS3, HEY2, VWC2, NGFR, THBS1, IGFBP3, BOC	228	278	13528	2.56115	1	0.176205	11.9086
GOTERM_BP_FAT	GO:0045597~positive regulation of cell differentiation	10	3.33333	0.0153067	LIF, INHBA, IRX3, FOXA2, TNFRSF12A, SOCS3, VWC2, NGFR, IGFBP3, BOC	228	229	13528	2.59098	1	0.257532	23.327
GOTERM_BP_FAT	GO:0045165~cell fate commitment	7	2.33333	0.029748	ASCL1, DLX2, FOXA2, ONECUT2, SOX5, DLL1, GAP43	228	139	13528	2.98801	1	0.335085	40.5502
Annotation Cluster 19	Enrichment Score: 1.9701482493128173
Category	Term	Count	%	PValue	Genes	List Total	Pop Hits	Pop Total	Fold Enrichment	Bonferroni	Benjamini	FDR
GOTERM_BP_FAT	GO:0010828~positive regulation of glucose transport	4	1.33333	0.00567331	PRKCZ, SLC1A2, FGF21, PIK3R1	228	22	13528	10.7879	0.99999	0.167279	9.33268
GOTERM_BP_FAT	GO:0046326~positive regulation of glucose import	4	1.33333	0.00567331	PRKCZ, SLC1A2, FGF21, PIK3R1	228	22	13528	10.7879	0.99999	0.167279	9.33268
GOTERM_BP_FAT	GO:0051050~positive regulation of transport	10	3.33333	0.0131061	EDN3, INHBA, PRKCZ, SLC1A2, CADM1, LIPG, TAC1, FGF21, PIK3R1, F2R	228	223	13528	2.66069	1	0.240949	20.3223
GOTERM_BP_FAT	GO:0046324~regulation of glucose import	4	1.33333	0.0175649	PRKCZ, SLC1A2, FGF21, PIK3R1	228	33	13528	7.19192	1	0.268276	26.2993
GOTERM_BP_FAT	GO:0010827~regulation of glucose transport	4	1.33333	0.0190313	PRKCZ, SLC1A2, FGF21, PIK3R1	228	34	13528	6.98039	1	0.273305	28.1709
Annotation Cluster 20	Enrichment Score: 1.9249391949212487
Category	Term	Count	%	PValue	Genes	List Total	Pop Hits	Pop Total	Fold Enrichment	Bonferroni	Benjamini	FDR
UP_SEQ_FEATURE	site:Reactive bond	6	2	0.000624055	SERPINE2, SERPINB7, SERPINE1, SERPINA3, SERPINB4, TFPI2	296	45	19113	8.60946	0.452846	0.0956187	0.977143
PIR_SUPERFAMILY	PIRSF001630:serpin	5	1.66667	0.00372824	SERPINE2, SERPINB7, SERPINE1, SERPINA3, SERPINB4	146	33	7396	7.67538	0.460066	0.265198	4.43267
INTERPRO	IPR000215:Protease inhibitor I4, serpin	5	1.66667	0.00438059	SERPINE2, SERPINB7, SERPINE1, SERPINA3, SERPINB4	280	40	16659	7.43705	0.922995	0.47322	6.25579
SP_PIR_KEYWORDS	serine proteinase inhibitor	4	1.33333	0.00443076	SERPINE2, SERPINA3, SERPINB4, TFPI2	296	22	19235	11.8151	0.80314	0.109605	5.93054
SMART	SM00093:SERPIN	5	1.66667	0.0069574	SERPINE2, SERPINB7, SERPINE1, SERPINA3, SERPINB4	175	40	9079	6.485	0.623727	0.386589	7.90755
SP_PIR_KEYWORDS	Serine protease inhibitor	6	2	0.0077333	SERPINE2, SERPINB7, SERPINE1, SERPINA3, SERPINB4, TFPI2	296	80	19235	4.87373	0.941655	0.162712	10.1369
GOTERM_MF_FAT	GO:0004867~serine-type endopeptidase inhibitor activity	6	2	0.0206892	SERPINE2, SERPINB7, SERPINE1, SERPINA3, SERPINB4, TFPI2	223	92	12983	3.79694	0.999947	0.806241	25.8091
SP_PIR_KEYWORDS	protease inhibitor	6	2	0.0245759	SERPINE2, SERPINB7, SERPINE1, SERPINA3, SERPINB4, TFPI2	296	107	19235	3.64391	0.999889	0.365779	29.0064
GOTERM_MF_FAT	GO:0004857~enzyme inhibitor activity	10	3.33333	0.0430374	SERPINE2, SOCS3, ARRB1, SERPINB7, SERPINE1, SERPINA3, TRIB3, SERPINB4, TFPI2, TRIB2	223	270	12983	2.15629	1	0.84796	46.6429
GOTERM_MF_FAT	GO:0004866~endopeptidase inhibitor activity	6	2	0.103212	SERPINE2, SERPINB7, SERPINE1, SERPINA3, SERPINB4, TFPI2	223	145	12983	2.40909	1	0.913125	78.8925
GOTERM_MF_FAT	GO:0030414~peptidase inhibitor activity	6	2	0.12198	SERPINE2, SERPINB7, SERPINE1, SERPINA3, SERPINB4, TFPI2	223	153	12983	2.28313	1	0.887884	84.3944
Annotation Cluster 21	Enrichment Score: 1.8350516109315538
Category	Term	Count	%	PValue	Genes	List Total	Pop Hits	Pop Total	Fold Enrichment	Bonferroni	Benjamini	FDR
GOTERM_BP_FAT	GO:0042325~regulation of phosphorylation	20	6.66667	0.000329227	PRKCZ, EDN3, SOCS3, ADCY8, TRIB3, TLR4, TRIB2, LIF, INHBA, PROK2, EREG, DIRAS3, RAC1, ADRA2C, FAM129A, THBS1, IGFBP3, GAP43, MAP2K6, F2R	228	466	13528	2.54649	0.486986	0.0541024	0.565421
GOTERM_BP_FAT	GO:0019220~regulation of phosphate metabolic process	20	6.66667	0.000538016	PRKCZ, EDN3, SOCS3, ADCY8, TRIB3, TLR4, TRIB2, LIF, INHBA, PROK2, EREG, DIRAS3, RAC1, ADRA2C, FAM129A, THBS1, IGFBP3, GAP43, MAP2K6, F2R	228	485	13528	2.44674	0.66407	0.0621524	0.922439
GOTERM_BP_FAT	GO:0051174~regulation of phosphorus metabolic process	20	6.66667	0.000538016	PRKCZ, EDN3, SOCS3, ADCY8, TRIB3, TLR4, TRIB2, LIF, INHBA, PROK2, EREG, DIRAS3, RAC1, ADRA2C, FAM129A, THBS1, IGFBP3, GAP43, MAP2K6, F2R	228	485	13528	2.44674	0.66407	0.0621524	0.922439
GOTERM_BP_FAT	GO:0033674~positive regulation of kinase activity	11	3.66667	0.0057204	EDN3, PRKCZ, PROK2, EREG, ADCY8, RAC1, ADRA2C, THBS1, GAP43, MAP2K6, F2R	228	231	13528	2.8254	0.999991	0.166145	9.4066
GOTERM_BP_FAT	GO:0051347~positive regulation of transferase activity	11	3.66667	0.00729333	EDN3, PRKCZ, PROK2, EREG, ADCY8, RAC1, ADRA2C, THBS1, GAP43, MAP2K6, F2R	228	240	13528	2.71944	1	0.177358	11.8431
GOTERM_BP_FAT	GO:0043549~regulation of kinase activity	14	4.66667	0.00734214	PROK2, EDN3, PRKCZ, EREG, DIRAS3, ADCY8, RAC1, TRIB3, ADRA2C, THBS1, GAP43, TRIB2, MAP2K6, F2R	228	357	13528	2.3268	1	0.174285	11.9177
GOTERM_BP_FAT	GO:0051338~regulation of transferase activity	14	4.66667	0.0102161	PROK2, EDN3, PRKCZ, EREG, DIRAS3, ADCY8, RAC1, TRIB3, ADRA2C, THBS1, GAP43, TRIB2, MAP2K6, F2R	228	372	13528	2.23297	1	0.214967	16.2076
GOTERM_BP_FAT	GO:0045860~positive regulation of protein kinase activity	10	3.33333	0.0131061	EDN3, PRKCZ, PROK2, EREG, ADCY8, ADRA2C, THBS1, GAP43, MAP2K6, F2R	228	223	13528	2.66069	1	0.240949	20.3223
GOTERM_BP_FAT	GO:0045859~regulation of protein kinase activity	13	4.33333	0.0137467	PROK2, EDN3, PRKCZ, EREG, DIRAS3, ADCY8, TRIB3, ADRA2C, THBS1, GAP43, TRIB2, MAP2K6, F2R	228	345	13528	2.23575	1	0.246791	21.2083
GOTERM_BP_FAT	GO:0044093~positive regulation of molecular function	18	6	0.0200767	PRKCZ, EDN3, ADCY8, CEBPG, TLR4, NPR3, GCH1, GNAL, PROK2, EREG, RAC1, ADRA2C, PSME3, ABL1, THBS1, GAP43, MAP2K6, F2R	228	586	13528	1.82253	1	0.278387	29.4777
GOTERM_BP_FAT	GO:0043085~positive regulation of catalytic activity	16	5.33333	0.0293072	PRKCZ, EDN3, ADCY8, NPR3, GCH1, PROK2, GNAL, EREG, RAC1, ADRA2C, PSME3, ABL1, THBS1, GAP43, MAP2K6, F2R	228	520	13528	1.82564	1	0.334615	40.0834
GOTERM_BP_FAT	GO:0043405~regulation of MAP kinase activity	7	2.33333	0.0315937	EDN3, PROK2, TRIB3, ADRA2C, THBS1, MAP2K6, TRIB2	228	141	13528	2.94563	1	0.346439	42.4679
GOTERM_BP_FAT	GO:0007242~intracellular signaling cascade	29	9.66667	0.0733253	EDN3, PRKCZ, ADCY8, TLR1, RASGEF1B, TLR4, DIRAS3, RASGRP3, HMOX1, RAC1, ADRA2C, THBS1, DCLK1, MAP2K6, PIK3R1, TUBB3, SOCS2, SOCS3, NPR3, ARHGAP29, GNAL, PROK2, TXNDC12, NUPR1, ABL1, GRAP2, CORT, UNC13A, F2R	228	1256	13528	1.36996	1	0.543223	73.0546
GOTERM_BP_FAT	GO:0043406~positive regulation of MAP kinase activity	5	1.66667	0.0925309	EDN3, PROK2, ADRA2C, THBS1, MAP2K6	228	102	13528	2.9085	1	0.6048	81.213
GOTERM_BP_FAT	GO:0000187~activation of MAPK activity	4	1.33333	0.158979	PROK2, ADRA2C, THBS1, MAP2K6	228	82	13528	2.89431	1	0.74206	94.9282
GOTERM_BP_FAT	GO:0000165~MAPKKK cascade	6	2	0.197445	PROK2, RASGRP3, ADRA2C, THBS1, MAP2K6, F2R	228	184	13528	1.93478	1	0.801187	97.7351
GOTERM_BP_FAT	GO:0032147~activation of protein kinase activity	4	1.33333	0.299441	PRKCZ, ADCY8, GAP43, F2R	228	114	13528	2.08187	1	0.895787	99.782
Annotation Cluster 22	Enrichment Score: 1.7471194989055883
Category	Term	Count	%	PValue	Genes	List Total	Pop Hits	Pop Total	Fold Enrichment	Bonferroni	Benjamini	FDR
GOTERM_CC_FAT	GO:0005886~plasma membrane	86	28.6667	0.00139681	KCNH1, SLC16A14, GYPC, CADM1, ADCY8, TLR1, SORL1, SLC7A8, AQP4, PIP5K1C, GNRHR, TLR4, PAWR, MEGF10, LGR4, GPC4, SLC1A2, CDH20, DIRAS3, SLC2A3, HMOX1, SERPINE1, CHRNA1, BOC, TUBB3, KCNG1, DSCAM, KCNMA1, PTGER2, DLL1, PCDH7, OXGR1, ALK, RFTN1, SLC7A11, LYPD6B, GNAL, ARRB2, EREG, ARRB1, LRP12, CNTN1, HAS2, TM4SF1, NGFR, SEZ6, TNFAIP1, UNC13A, GAP43, C3AR1, PRKCZ, ENPP2, TNFRSF12A, VIM, PRND, TAC1, A…	218	3777	12782	1.33504	0.280988	0.0324496	1.78329
UP_SEQ_FEATURE	topological domain:Extracellular	62	20.6667	0.0014752	SLC16A14, GYPC, CADM1, TLR1, SORL1, AQP4, GNRHR, TLR4, DLK1, LRRC15, MEGF10, LGR4, SLC1A2, CDH20, UNC5B, SLC2A3, CHRNA1, BOC, TUBB3, DSCAM, KCNMA1, PARM1, PTGER2, DLL1, PCDH7, WLS, OXGR1, ALK, SLC7A11, EREG, LCTL, LRP12, HAS2, TM4SF1, NGFR, SEZ6, C3AR1, TNFRSF12A, CD248, CDH3, ABCA4, FXYD6, NETO1, ALCAM, APLNR, CD68, GPM6A, ITGB8, LRRTM2, TMEM87B, ADRA2C, PTPRB, PLP1, PTPRD, CTLA4, SLC6A15, GRIA3…	296	2719	19113	1.47238	0.759754	0.163276	2.29545
UP_SEQ_FEATURE	topological domain:Cytoplasmic	70	23.3333	0.00709039	KCNH1, SLC16A14, GYPC, CADM1, ADCY8, TLR1, SORL1, AQP4, GNRHR, TLR4, DLK1, LRRC15, MEGF10, LGR4, SLC1A2, CDH20, PIGM, UNC5B, SLC2A3, CHRNA1, BOC, TUBB3, KCNG1, DSCAM, KCNMA1, PARM1, PTGER2, DLL1, PCDH7, WLS, GALNTL1, OXGR1, ALK, SLC7A11, EREG, LCTL, LRP12, HAS2, TM4SF1, NGFR, SEZ6, C3AR1, TNFRSF12A, CD248, CDH3, FXYD6, NETO1, KCNS3, ALCAM, SLC32A1, APLNR, CD68, GALNT10, GPM6A, ITGB8, LRRTM2, HS6S…	296	3374	19113	1.33965	0.998965	0.410657	10.5893
UP_SEQ_FEATURE	transmembrane region	91	30.3333	0.0345894	KCNH1, SLC16A14, GYPC, CADM1, ADCY8, TLR1, SORL1, SLC7A8, AQP4, TLR4, GNRHR, DLK1, LRRC15, MEGF10, LGR4, SLC35A4, SLC1A2, CDH20, PIGM, SLC25A25, UNC5B, SLC2A3, CHRNA1, FNDC3A, BOC, KCNG1, TUBB3, DSCAM, KCNMA1, PARM1, PTGER2, LPGAT1, SEL1L3, DLL1, PCDH7, WLS, GALNTL1, LHFP, OXGR1, FIBCD1, ALK, SLC7A11, EREG, LCTL, LRP12, HAS2, TM4SF1, NGFR, SEZ6, C3AR1, SLC39A10, TNFRSF12A, CD248, SFXN2, ABCA4, CD…	296	4911	19113	1.19649	1	0.801959	42.5195
SP_PIR_KEYWORDS	transmembrane	91	30.3333	0.0398127	KCNH1, SLC16A14, GYPC, CADM1, ADCY8, TLR1, SORL1, SLC7A8, AQP4, TLR4, GNRHR, DLK1, LRRC15, MEGF10, LGR4, SLC35A4, SLC1A2, CDH20, PIGM, SLC25A25, UNC5B, SLC2A3, CHRNA1, FNDC3A, BOC, KCNG1, TUBB3, DSCAM, KCNMA1, PARM1, PTGER2, LPGAT1, SEL1L3, DLL1, PCDH7, WLS, GALNTL1, LHFP, OXGR1, FIBCD1, ALK, SLC7A11, EREG, LCTL, LRP12, HAS2, TM4SF1, NGFR, SEZ6, C3AR1, SLC39A10, TNFRSF12A, CD248, SFXN2, ABCA4, CD…	296	4973	19235	1.18911	1	0.461819	42.8412
SP_PIR_KEYWORDS	membrane	110	36.6667	0.0590336	CADM1, ADCY8, TLR1, SLC7A8, AQP4, TLR4, DLK1, MEGF10, SLC35A4, CDH20, SLC25A25, UNC5B, PLOD1, DIRAS3, SLC2A3, CHRNA1, FNDC3A, DSCAM, DLL1, FIBCD1, LHFP, ARRB2, ARRB1, LCTL, LRP12, HAS2, UNC13A, C3AR1, TNFRSF12A, SFXN2, ABCA4, FXYD6, KCNS3, ALCAM, SLC32A1, CD68, GAD2, ITGB8, FOLR1, RAC1, ADRA2C, MEST, SLC6A15, GPR153, ABL1, NYNRIN, KCNH1, SLC16A14, GYPC, SORL1, PIP5K1C, GNRHR, LRRC15, LGR4, GPC4, …	296	6256	19235	1.14261	1	0.548585	56.7309
GOTERM_CC_FAT	GO:0031224~intrinsic to membrane	105	35	0.0758841	CADM1, ADCY8, TLR1, SLC7A8, AQP4, TLR4, DLK1, MEGF10, SLC35A4, CDH20, SLC25A25, UNC5B, SLC2A3, NUP35, CHRNA1, FNDC3A, DSCAM, DLL1, FIBCD1, LHFP, LCTL, LRP12, HAS2, TNFAIP1, MVP, C3AR1, TNFRSF12A, ENPP2, SFXN2, ABCA4, FXYD6, KCNS3, ALCAM, SLC32A1, CD68, GAD2, ITGB8, FOLR1, ADRA2C, MEST, SLC6A15, GPR153, NYNRIN, KCTD12, KCNH1, SLC16A14, GYPC, SORL1, GNRHR, LRRC15, LGR4, GPC4, SLC1A2, PIGM, BOC, KCN…	218	5485	12782	1.12242	1	0.498323	63.793
GOTERM_CC_FAT	GO:0016021~integral to membrane	100	33.3333	0.116997	CADM1, ADCY8, TLR1, SLC7A8, AQP4, TLR4, DLK1, MEGF10, SLC35A4, CDH20, SLC25A25, UNC5B, SLC2A3, CHRNA1, NUP35, FNDC3A, DSCAM, DLL1, FIBCD1, LHFP, LCTL, LRP12, HAS2, TNFAIP1, MVP, C3AR1, TNFRSF12A, ENPP2, SFXN2, ABCA4, FXYD6, KCNS3, ALCAM, SLC32A1, CD68, ITGB8, FOLR1, ADRA2C, MEST, SLC6A15, GPR153, KCTD12, NYNRIN, KCNH1, SLC16A14, GYPC, SORL1, GNRHR, LRRC15, LGR4, GPC4, SLC1A2, PIGM, BOC, TUBB3, KC…	218	5297	12782	1.10691	1	0.612192	79.8457
Annotation Cluster 23	Enrichment Score: 1.7448352483888834
Category	Term	Count	%	PValue	Genes	List Total	Pop Hits	Pop Total	Fold Enrichment	Bonferroni	Benjamini	FDR
SP_PIR_KEYWORDS	growth factor	10	3.33333	0.000191808	LIF, INHBA, OGN, EREG, INHBE, VEGFA, FGF21, GDF15, VGF, CXCL12	296	131	19235	4.96054	0.0678005	0.0116332	0.263751
GOTERM_BP_FAT	GO:0001541~ovarian follicle development	5	1.66667	0.0048075	INHBA, EREG, VEGFA, ANGPT1, VGF	228	41	13528	7.23577	0.999943	0.155	7.96354
GOTERM_BP_FAT	GO:0048511~rhythmic process	8	2.66667	0.00581276	KCNMA1, INHBA, PROK2, EGR2, EREG, VEGFA, ANGPT1, VGF	228	128	13528	3.70833	0.999993	0.16623	9.55141
GOTERM_BP_FAT	GO:0003006~reproductive developmental process	11	3.66667	0.013113	LIF, INHBA, TDRD6, EREG, DMRT3, VEGFA, ANGPT1, VGF, FNDC3A, CXCL12, LGR4	228	262	13528	2.49109	1	0.238922	20.3319
GOTERM_BP_FAT	GO:0007548~sex differentiation	8	2.66667	0.013764	INHBA, EREG, DMRT3, VEGFA, ANGPT1, VGF, FNDC3A, LGR4	228	151	13528	3.14349	1	0.244922	21.2321
SP_PIR_KEYWORDS	angiogenesis	5	1.66667	0.0185785	PTPRB, EREG, TNFRSF12A, VEGFA, ANGPT1	296	66	19235	4.92296	0.998955	0.303193	22.755
GOTERM_BP_FAT	GO:0045137~development of primary sexual characteristics	7	2.33333	0.0201567	INHBA, EREG, VEGFA, ANGPT1, VGF, FNDC3A, LGR4	228	127	13528	3.27034	1	0.277473	29.5768
GOTERM_BP_FAT	GO:0022602~ovulation cycle process	5	1.66667	0.0201802	INHBA, EREG, VEGFA, ANGPT1, VGF	228	62	13528	4.78495	1	0.275911	29.6058
GOTERM_BP_FAT	GO:0008585~female gonad development	5	1.66667	0.0224017	INHBA, EREG, VEGFA, ANGPT1, VGF	228	64	13528	4.63542	1	0.29199	32.3042
GOTERM_BP_FAT	GO:0042698~ovulation cycle	5	1.66667	0.0260036	INHBA, EREG, VEGFA, ANGPT1, VGF	228	67	13528	4.42786	1	0.317148	36.4734
GOTERM_BP_FAT	GO:0046660~female sex differentiation	5	1.66667	0.0285872	INHBA, EREG, VEGFA, ANGPT1, VGF	228	69	13528	4.29952	1	0.331471	39.3135
GOTERM_BP_FAT	GO:0046545~development of primary female sexual characteristics	5	1.66667	0.0285872	INHBA, EREG, VEGFA, ANGPT1, VGF	228	69	13528	4.29952	1	0.331471	39.3135
GOTERM_BP_FAT	GO:0008406~gonad development	6	2	0.0403132	INHBA, EREG, VEGFA, ANGPT1, VGF, FNDC3A	228	112	13528	3.17857	1	0.396797	50.7657
GOTERM_BP_FAT	GO:0048608~reproductive structure development	6	2	0.061064	INHBA, EREG, VEGFA, ANGPT1, VGF, FNDC3A	228	126	13528	2.8254	1	0.491226	66.21
GOTERM_BP_FAT	GO:0048609~reproductive process in a multicellular organism	13	4.33333	0.118819	CADM1, TDRD6, TAC1, VGF, CXCL12, LIF, PROK2, INHBA, EREG, VEGFA, ANGPT1, PPAP2B, FNDC3A	228	487	13528	1.58385	1	0.668846	88.6756
GOTERM_BP_FAT	GO:0032504~multicellular organism reproduction	13	4.33333	0.118819	CADM1, TDRD6, TAC1, VGF, CXCL12, LIF, PROK2, INHBA, EREG, VEGFA, ANGPT1, PPAP2B, FNDC3A	228	487	13528	1.58385	1	0.668846	88.6756
Annotation Cluster 24	Enrichment Score: 1.6944693663368628
Category	Term	Count	%	PValue	Genes	List Total	Pop Hits	Pop Total	Fold Enrichment	Bonferroni	Benjamini	FDR
GOTERM_BP_FAT	GO:0042035~regulation of cytokine biosynthetic process	6	2	0.00802439	INHBA, EREG, HMOX1, CEBPG, TLR1, TLR4	228	74	13528	4.81081	1	0.186754	12.9544
GOTERM_BP_FAT	GO:0042108~positive regulation of cytokine biosynthetic process	5	1.66667	0.00843393	EREG, HMOX1, CEBPG, TLR1, TLR4	228	48	13528	6.18056	1	0.190996	13.5712
GOTERM_BP_FAT	GO:0032675~regulation of interleukin-6 production	3	1	0.121941	EREG, TLR1, TLR4	228	36	13528	4.94444	1	0.674267	89.347
Annotation Cluster 25	Enrichment Score: 1.688359728469521
Category	Term	Count	%	PValue	Genes	List Total	Pop Hits	Pop Total	Fold Enrichment	Bonferroni	Benjamini	FDR
INTERPRO	IPR004827:Basic-leucine zipper (bZIP) transcription factor	7	2.33333	0.00024798	MAF, FOSL2, CEBPD, CEBPG, CREB5, FOSL1, DDIT3	280	53	16659	7.85802	0.134838	0.134838	0.364272
SMART	SM00338:BRLZ	7	2.33333	0.000494608	MAF, FOSL2, CEBPD, CEBPG, CREB5, FOSL1, DDIT3	175	53	9079	6.85208	0.066918	0.066918	0.582032
UP_SEQ_FEATURE	domain:Leucine-zipper	8	2.66667	0.00159669	MAF, FOSL2, CEBPD, CEBPG, CREB5, PAWR, FOSL1, DDIT3	296	110	19113	4.69607	0.786397	0.157613	2.48228
UP_SEQ_FEATURE	DNA-binding region:Basic motif	8	2.66667	0.0126497	MAF, ASCL1, FOSL2, CEBPD, CEBPG, HEY2, CREB5, FOSL1	296	161	19113	3.20849	0.999995	0.536336	18.1473
INTERPRO	IPR011700:Basic leucine zipper	3	1	0.0254182	CEBPD, CEBPG, DDIT3	280	15	16659	11.8993	1	0.950572	31.5355
INTERPRO	IPR011616:bZIP transcription factor, bZIP-1	3	1	0.094659	FOSL2, CREB5, FOSL1	280	31	16659	5.75772	1	0.973476	76.8523
GOTERM_MF_FAT	GO:0043565~sequence-specific DNA binding	16	5.33333	0.0976387	MAF, IRX3, FOSL2, FOXA2, CEBPD, CEBPG, ONECUT2, CREB5, ELK3, DDIT3, DLX3, ASCL1, DLX2, LHX1, DLX4, FOSL1	223	607	12983	1.53462	1	0.921674	76.94
GOTERM_BP_FAT	GO:0006366~transcription from RNA polymerase II promoter	8	2.66667	0.0995584	MAF, STON1, CEBPD, SOX5, CREB5, FOSL1, DDIT3, ELL2	228	234	13528	2.02849	1	0.624536	83.5669
GOTERM_BP_FAT	GO:0006351~transcription, DNA-dependent	9	3	0.118975	MAF, STON1, EREG, CEBPD, SOX5, CREB5, FOSL1, DDIT3, ELL2	228	292	13528	1.82877	1	0.667784	88.7101
GOTERM_BP_FAT	GO:0032774~RNA biosynthetic process	9	3	0.125522	MAF, STON1, EREG, CEBPD, SOX5, CREB5, FOSL1, DDIT3, ELL2	228	296	13528	1.80405	1	0.68093	90.071
GOTERM_MF_FAT	GO:0003700~transcription factor activity	20	6.66667	0.309659	MAF, IRX3, EGR2, FOSL2, FOXA2, CEBPD, DMRT3, CEBPG, ONECUT2, SOX5, CREB5, ELK3, DDIT3, DLX3, ASCL1, DLX2, LHX1, DLX4, HEY2, FOSL1	223	975	12983	1.19425	1	0.953209	99.4966
Annotation Cluster 26	Enrichment Score: 1.6368306682075748
Category	Term	Count	%	PValue	Genes	List Total	Pop Hits	Pop Total	Fold Enrichment	Bonferroni	Benjamini	FDR
GOTERM_BP_FAT	GO:0032101~regulation of response to external stimulus	8	2.66667	0.0178075	EDN3, VEGFA, SERPINE1, TAC1, TLR4, THBS1, CXCL12, F2R	228	159	13528	2.98532	1	0.2675	26.6121
GOTERM_BP_FAT	GO:0030193~regulation of blood coagulation	4	1.33333	0.0221616	SERPINE1, TLR4, THBS1, F2R	228	36	13528	6.59259	1	0.291172	32.0173
GOTERM_BP_FAT	GO:0050818~regulation of coagulation	4	1.33333	0.031139	SERPINE1, TLR4, THBS1, F2R	228	41	13528	5.78862	1	0.344173	42.0009
Annotation Cluster 27	Enrichment Score: 1.575857669742308
Category	Term	Count	%	PValue	Genes	List Total	Pop Hits	Pop Total	Fold Enrichment	Bonferroni	Benjamini	FDR
SP_PIR_KEYWORDS	growth factor	10	3.33333	0.000191808	LIF, INHBA, OGN, EREG, INHBE, VEGFA, FGF21, GDF15, VGF, CXCL12	296	131	19235	4.96054	0.0678005	0.0116332	0.263751
GOTERM_MF_FAT	GO:0008083~growth factor activity	11	3.66667	0.000447092	LIF, INHBA, OGN, AMBN, EREG, INHBE, VEGFA, FGF21, GDF15, VGF, CXCL12	223	161	12983	3.97775	0.189924	0.189924	0.636528
GOTERM_BP_FAT	GO:0003006~reproductive developmental process	11	3.66667	0.013113	LIF, INHBA, TDRD6, EREG, DMRT3, VEGFA, ANGPT1, VGF, FNDC3A, CXCL12, LGR4	228	262	13528	2.49109	1	0.238922	20.3319
PIR_SUPERFAMILY	PIRSF002522:CXC chemokine	3	1	0.0297705	CXCL14, CXCL5, CXCL12	146	14	7396	10.8552	0.993172	0.810287	30.7088
INTERPRO	IPR018048:Small chemokine, C-X-C, conserved site	3	1	0.0322101	CXCL14, CXCL5, CXCL12	280	17	16659	10.4994	1	0.908374	38.2305
GOTERM_MF_FAT	GO:0005125~cytokine activity	7	2.33333	0.117783	LIF, INHBA, CXCL14, CXCL5, VEGFA, GDF15, CXCL12	223	195	12983	2.08994	1	0.896705	83.2949
KEGG_PATHWAY	hsa04060:Cytokine-cytokine receptor interaction	9	3	0.120182	LIF, INHBA, CXCL14, CXCL5, INHBE, TNFRSF12A, VEGFA, NGFR, CXCL12	97	262	5085	1.80078	0.999999	0.825277	76.4065
GOTERM_MF_FAT	GO:0008009~chemokine activity	3	1	0.185566	CXCL14, CXCL5, CXCL12	223	46	12983	3.79694	1	0.921462	94.6657
GOTERM_MF_FAT	GO:0042379~chemokine receptor binding	3	1	0.204234	CXCL14, CXCL5, CXCL12	223	49	12983	3.56447	1	0.922843	96.1694
SP_PIR_KEYWORDS	cytokine	5	1.66667	0.30139	LIF, CXCL14, CXCL5, GDF15, CXCL12	296	181	19235	1.79511	1	0.871407	99.2831
Annotation Cluster 28	Enrichment Score: 1.562213796233622
Category	Term	Count	%	PValue	Genes	List Total	Pop Hits	Pop Total	Fold Enrichment	Bonferroni	Benjamini	FDR
GOTERM_BP_FAT	GO:0003013~circulatory system process	11	3.66667	0.00118658	KCNMA1, EDN3, C3AR1, ACTA2, HMOX1, VEGFA, TAC1, NPR3, CXCL12, MAP2K6, GCH1	228	186	13528	3.50896	0.909881	0.0823606	2.02376
GOTERM_BP_FAT	GO:0008015~blood circulation	11	3.66667	0.00118658	KCNMA1, EDN3, C3AR1, ACTA2, HMOX1, VEGFA, TAC1, NPR3, CXCL12, MAP2K6, GCH1	228	186	13528	3.50896	0.909881	0.0823606	2.02376
GOTERM_BP_FAT	GO:0003018~vascular process in circulatory system	5	1.66667	0.0161592	KCNMA1, EDN3, ACTA2, VEGFA, GCH1	228	58	13528	5.11494	1	0.263438	24.4622
GOTERM_BP_FAT	GO:0008217~regulation of blood pressure	6	2	0.026513	EDN3, ACTA2, HMOX1, TAC1, NPR3, GCH1	228	100	13528	3.56	1	0.320427	37.043
GOTERM_BP_FAT	GO:0050880~regulation of blood vessel size	4	1.33333	0.0592223	KCNMA1, EDN3, ACTA2, GCH1	228	53	13528	4.47799	1	0.484046	65.0503
GOTERM_BP_FAT	GO:0035150~regulation of tube size	4	1.33333	0.0592223	KCNMA1, EDN3, ACTA2, GCH1	228	53	13528	4.47799	1	0.484046	65.0503
GOTERM_BP_FAT	GO:0006939~smooth muscle contraction	3	1	0.105516	KCNMA1, EDN3, ACTA2	228	33	13528	5.39394	1	0.638735	85.3421
GOTERM_BP_FAT	GO:0003012~muscle system process	6	2	0.152701	KCNMA1, EDN3, ACTA2, HMOX1, CHRNA1, MAP2K6	228	168	13528	2.11905	1	0.733492	94.2352
GOTERM_BP_FAT	GO:0006936~muscle contraction	5	1.66667	0.255549	KCNMA1, EDN3, ACTA2, CHRNA1, MAP2K6	228	153	13528	1.939	1	0.859319	99.3791
Annotation Cluster 29	Enrichment Score: 1.5502323177834643
Category	Term	Count	%	PValue	Genes	List Total	Pop Hits	Pop Total	Fold Enrichment	Bonferroni	Benjamini	FDR
GOTERM_BP_FAT	GO:0006928~cell motion	18	6	0.00272626	CTHRC1, EDN3, MTSS1, EGR2, ENPP2, TNFRSF12A, VIM, CXCL12, ALCAM, ASCL1, UNC5B, LAMA5, RAC1, NGFR, THBS1, PPAP2B, GAP43, DCLK1	228	475	13528	2.24842	0.996049	0.129199	4.59228
GOTERM_BP_FAT	GO:0016477~cell migration	10	3.33333	0.0434507	ASCL1, EDN3, CTHRC1, TNFRSF12A, LAMA5, RAC1, THBS1, PPAP2B, CXCL12, DCLK1	228	276	13528	2.14976	1	0.414906	53.4651
GOTERM_BP_FAT	GO:0048870~cell motility	10	3.33333	0.0729043	ASCL1, EDN3, CTHRC1, TNFRSF12A, LAMA5, RAC1, THBS1, PPAP2B, CXCL12, DCLK1	228	307	13528	1.93268	1	0.542904	72.8431
GOTERM_BP_FAT	GO:0051674~localization of cell	10	3.33333	0.0729043	ASCL1, EDN3, CTHRC1, TNFRSF12A, LAMA5, RAC1, THBS1, PPAP2B, CXCL12, DCLK1	228	307	13528	1.93268	1	0.542904	72.8431
Annotation Cluster 30	Enrichment Score: 1.5324358153600053
Category	Term	Count	%	PValue	Genes	List Total	Pop Hits	Pop Total	Fold Enrichment	Bonferroni	Benjamini	FDR
GOTERM_BP_FAT	GO:0007611~learning or memory	7	2.33333	0.0109842	PRKCZ, EGR2, ADCY8, BCHE, TAC1, CALB1, FOSL1	228	111	13528	3.74174	1	0.220231	17.3203
GOTERM_BP_FAT	GO:0007616~long-term memory	3	1	0.0165619	PRKCZ, ADCY8, TAC1	228	12	13528	14.8333	1	0.262857	24.9928
GOTERM_BP_FAT	GO:0007613~memory	3	1	0.138936	PRKCZ, ADCY8, TAC1	228	39	13528	4.5641	1	0.708458	92.3915
Annotation Cluster 31	Enrichment Score: 1.52230790435763
Category	Term	Count	%	PValue	Genes	List Total	Pop Hits	Pop Total	Fold Enrichment	Bonferroni	Benjamini	FDR
GOTERM_BP_FAT	GO:0007611~learning or memory	7	2.33333	0.0109842	PRKCZ, EGR2, ADCY8, BCHE, TAC1, CALB1, FOSL1	228	111	13528	3.74174	1	0.220231	17.3203
GOTERM_BP_FAT	GO:0031644~regulation of neurological system process	8	2.66667	0.0147061	EDN3, PRKCZ, EGR2, BCHE, TAC1, VGF, CALB1, F2R	228	153	13528	3.1024	1	0.252902	22.5177
GOTERM_BP_FAT	GO:0044057~regulation of system process	12	4	0.0153069	KCNMA1, EDN3, INHBA, PRKCZ, PROK2, EGR2, BCHE, HMOX1, TAC1, VGF, CALB1, F2R	228	309	13528	2.30421	1	0.255447	23.3273
GOTERM_BP_FAT	GO:0050804~regulation of synaptic transmission	7	2.33333	0.0271148	EDN3, PRKCZ, EGR2, BCHE, TAC1, VGF, CALB1	228	136	13528	3.05392	1	0.324565	37.7098
GOTERM_BP_FAT	GO:0051969~regulation of transmission of nerve impulse	7	2.33333	0.0375737	EDN3, PRKCZ, EGR2, BCHE, TAC1, VGF, CALB1	228	147	13528	2.8254	1	0.382559	48.2886
GOTERM_BP_FAT	GO:0048167~regulation of synaptic plasticity	3	1	0.291683	EGR2, VGF, CALB1	228	64	13528	2.78125	1	0.890535	99.7364
Annotation Cluster 32	Enrichment Score: 1.5022058752654568
Category	Term	Count	%	PValue	Genes	List Total	Pop Hits	Pop Total	Fold Enrichment	Bonferroni	Benjamini	FDR
GOTERM_BP_FAT	GO:0042592~homeostatic process	27	9	0.000362377	PRKCZ, C3AR1, PRND, SLC7A8, TAC1, COL2A1, VGF, CXCL12, FTH1, HMOX1, SERPINE1, RAC1, SERPINA3, CHRNA1, KCNMA1, PLP1, EGR2, CEBPG, DDIT3, PROK2, TXNDC12, INHBA, VEGFA, MT2A, LIPG, STC1, F2R	228	751	13528	2.13316	0.520337	0.0477981	0.622188
GOTERM_BP_FAT	GO:0048878~chemical homeostasis	20	6.66667	0.00103	KCNMA1, C3AR1, PRKCZ, PLP1, EGR2, PRND, SLC7A8, TAC1, VGF, CXCL12, FTH1, PROK2, HMOX1, MT2A, VEGFA, SERPINE1, LIPG, STC1, CHRNA1, F2R	228	512	13528	2.31771	0.876175	0.0801598	1.75893
GOTERM_BP_FAT	GO:0050801~ion homeostasis	16	5.33333	0.00383687	KCNMA1, C3AR1, PRKCZ, PLP1, EGR2, PRND, SLC7A8, TAC1, CXCL12, FTH1, PROK2, HMOX1, MT2A, STC1, CHRNA1, F2R	228	409	13528	2.32111	0.999587	0.14169	6.40549
GOTERM_BP_FAT	GO:0055080~cation homeostasis	12	4	0.00900246	KCNMA1, C3AR1, PROK2, HMOX1, PRND, MT2A, SLC7A8, TAC1, STC1, CXCL12, FTH1, F2R	228	286	13528	2.48951	1	0.200321	14.4206
GOTERM_BP_FAT	GO:0006873~cellular ion homeostasis	14	4.66667	0.0105775	KCNMA1, PRKCZ, C3AR1, PLP1, EGR2, PRND, TAC1, CXCL12, FTH1, PROK2, MT2A, STC1, CHRNA1, F2R	228	374	13528	2.22103	1	0.219451	16.7329
GOTERM_BP_FAT	GO:0055082~cellular chemical homeostasis	14	4.66667	0.0119723	KCNMA1, PRKCZ, C3AR1, PLP1, EGR2, PRND, TAC1, CXCL12, FTH1, PROK2, MT2A, STC1, CHRNA1, F2R	228	380	13528	2.18596	1	0.230888	18.7312
GOTERM_BP_FAT	GO:0019725~cellular homeostasis	16	5.33333	0.0121526	KCNMA1, C3AR1, PRKCZ, PLP1, EGR2, PRND, TAC1, CXCL12, DDIT3, FTH1, TXNDC12, PROK2, MT2A, STC1, CHRNA1, F2R	228	466	13528	2.0372	1	0.231768	18.9863
GOTERM_BP_FAT	GO:0055066~di-, tri-valent inorganic cation homeostasis	10	3.33333	0.0196426	C3AR1, PROK2, HMOX1, PRND, MT2A, TAC1, STC1, CXCL12, FTH1, F2R	228	239	13528	2.48257	1	0.275081	28.9378
GOTERM_BP_FAT	GO:0001508~regulation of action potential	5	1.66667	0.0272771	KCNMA1, PLP1, EGR2, TAC1, CHRNA1	228	68	13528	4.36275	1	0.324309	37.8886
GOTERM_BP_FAT	GO:0030003~cellular cation homeostasis	10	3.33333	0.0277728	KCNMA1, C3AR1, PROK2, PRND, MT2A, TAC1, STC1, CXCL12, FTH1, F2R	228	254	13528	2.33596	1	0.327311	38.4314
GOTERM_BP_FAT	GO:0030005~cellular di-, tri-valent inorganic cation homeostasis	9	3	0.0378585	C3AR1, PROK2, PRND, MT2A, TAC1, STC1, CXCL12, FTH1, F2R	228	227	13528	2.35242	1	0.381177	48.5515
GOTERM_BP_FAT	GO:0055065~metal ion homeostasis	8	2.66667	0.0577802	KCNMA1, C3AR1, PROK2, SLC7A8, TAC1, STC1, CXCL12, F2R	228	205	13528	2.31545	1	0.479055	64.1163
GOTERM_BP_FAT	GO:0042391~regulation of membrane potential	6	2	0.0751969	KCNMA1, PRKCZ, PLP1, EGR2, TAC1, CHRNA1	228	134	13528	2.65672	1	0.548996	73.9766
GOTERM_BP_FAT	GO:0006875~cellular metal ion homeostasis	7	2.33333	0.112447	KCNMA1, C3AR1, PROK2, TAC1, STC1, CXCL12, F2R	228	196	13528	2.11905	1	0.655333	87.1797
GOTERM_BP_FAT	GO:0006940~regulation of smooth muscle contraction	3	1	0.133214	KCNMA1, PROK2, F2R	228	38	13528	4.68421	1	0.693581	91.4722
GOTERM_BP_FAT	GO:0006874~cellular calcium ion homeostasis	6	2	0.194705	C3AR1, PROK2, TAC1, STC1, CXCL12, F2R	228	183	13528	1.94536	1	0.798501	97.5982
GOTERM_BP_FAT	GO:0055074~calcium ion homeostasis	6	2	0.209251	C3AR1, PROK2, TAC1, STC1, CXCL12, F2R	228	188	13528	1.89362	1	0.818354	98.2453
GOTERM_BP_FAT	GO:0007204~elevation of cytosolic calcium ion concentration	4	1.33333	0.281122	C3AR1, PROK2, TAC1, F2R	228	110	13528	2.15758	1	0.882856	99.6599
GOTERM_BP_FAT	GO:0051480~cytosolic calcium ion homeostasis	4	1.33333	0.317823	C3AR1, PROK2, TAC1, F2R	228	118	13528	2.0113	1	0.906596	99.8621
GOTERM_BP_FAT	GO:0006937~regulation of muscle contraction	3	1	0.341137	KCNMA1, PROK2, F2R	228	72	13528	2.47222	1	0.919911	99.9242
Annotation Cluster 33	Enrichment Score: 1.4912996166349277
Category	Term	Count	%	PValue	Genes	List Total	Pop Hits	Pop Total	Fold Enrichment	Bonferroni	Benjamini	FDR
GOTERM_BP_FAT	GO:0010647~positive regulation of cell communication	15	5	0.00134174	PRKCZ, TAC1, TLR4, FGF21, WLS, LIF, ASCL1, PLK2, EREG, HMOX1, RAC1, VEGFA, CC2D1A, THBS1, F2R	228	329	13528	2.70517	0.934226	0.0815317	2.28552
GOTERM_BP_FAT	GO:0009967~positive regulation of signal transduction	13	4.33333	0.00419658	LIF, ASCL1, EREG, PLK2, HMOX1, VEGFA, RAC1, TLR4, WLS, CC2D1A, FGF21, THBS1, F2R	228	295	13528	2.61469	0.999801	0.141201	6.98576
GOTERM_BP_FAT	GO:0010740~positive regulation of protein kinase cascade	8	2.66667	0.022649	LIF, PLK2, HMOX1, TLR4, FGF21, WLS, CC2D1A, F2R	228	167	13528	2.84232	1	0.289262	32.5985
GOTERM_BP_FAT	GO:0043123~positive regulation of I-kappaB kinase/NF-kappaB cascade	6	2	0.0236166	PLK2, HMOX1, TLR4, WLS, CC2D1A, F2R	228	97	13528	3.6701	1	0.296053	33.7384
GOTERM_BP_FAT	GO:0043122~regulation of I-kappaB kinase/NF-kappaB cascade	6	2	0.0341246	PLK2, HMOX1, TLR4, WLS, CC2D1A, F2R	228	107	13528	3.3271	1	0.359453	45.003
GOTERM_BP_FAT	GO:0043410~positive regulation of MAPKKK cascade	4	1.33333	0.0464299	LIF, TLR4, FGF21, F2R	228	48	13528	4.94444	1	0.428951	55.8989
GOTERM_BP_FAT	GO:0010627~regulation of protein kinase cascade	8	2.66667	0.127345	LIF, PLK2, HMOX1, TLR4, FGF21, WLS, CC2D1A, F2R	228	249	13528	1.90629	1	0.685025	90.4214
GOTERM_CC_FAT	GO:0045121~membrane raft	5	1.66667	0.225341	KCNMA1, PRKCZ, HMOX1, TLR4, F2R	218	143	12782	2.05011	1	0.76182	96.2632
GOTERM_BP_FAT	GO:0043408~regulation of MAPKKK cascade	4	1.33333	0.276557	LIF, TLR4, FGF21, F2R	228	109	13528	2.17737	1	0.878762	99.6208
Annotation Cluster 34	Enrichment Score: 1.4718095726489744
Category	Term	Count	%	PValue	Genes	List Total	Pop Hits	Pop Total	Fold Enrichment	Bonferroni	Benjamini	FDR
GOTERM_BP_FAT	GO:0010810~regulation of cell-substrate adhesion	5	1.66667	0.00725911	PRKCZ, ONECUT2, VWC2, THBS1, PIK3R1	228	46	13528	6.44928	1	0.180914	11.7908
GOTERM_BP_FAT	GO:0001952~regulation of cell-matrix adhesion	4	1.33333	0.0101335	PRKCZ, ONECUT2, THBS1, PIK3R1	228	27	13528	8.79012	1	0.215641	16.0871
GOTERM_BP_FAT	GO:0030155~regulation of cell adhesion	7	2.33333	0.0279746	PRKCZ, LAMA5, ONECUT2, VWC2, DLL1, THBS1, PIK3R1	228	137	13528	3.03163	1	0.327424	38.6511
GOTERM_BP_FAT	GO:0010811~positive regulation of cell-substrate adhesion	3	1	0.0796974	PRKCZ, VWC2, THBS1	228	28	13528	6.35714	1	0.565433	76.0734
GOTERM_BP_FAT	GO:0045785~positive regulation of cell adhesion	3	1	0.266747	PRKCZ, VWC2, THBS1	228	60	13528	2.96667	1	0.871078	99.5217
Annotation Cluster 35	Enrichment Score: 1.4440511812547296
Category	Term	Count	%	PValue	Genes	List Total	Pop Hits	Pop Total	Fold Enrichment	Bonferroni	Benjamini	FDR
GOTERM_BP_FAT	GO:0001501~skeletal system development	12	4	0.0186837	INHBA, DLX2, AMBN, SOX5, STC1, SP7, POSTN, COL2A1, DLK1, NPR3, IGFBP3, MMP13	228	319	13528	2.23197	1	0.274766	27.7313
GOTERM_BP_FAT	GO:0001503~ossification	6	2	0.044333	AMBN, STC1, SP7, COL2A1, IGFBP3, MMP13	228	115	13528	3.09565	1	0.415805	54.1988
GOTERM_BP_FAT	GO:0060348~bone development	6	2	0.0561898	AMBN, STC1, SP7, COL2A1, IGFBP3, MMP13	228	123	13528	2.89431	1	0.476718	63.0588
Annotation Cluster 36	Enrichment Score: 1.3709714074998385
Category	Term	Count	%	PValue	Genes	List Total	Pop Hits	Pop Total	Fold Enrichment	Bonferroni	Benjamini	FDR
GOTERM_BP_FAT	GO:0010035~response to inorganic substance	9	3	0.022475	KCNMA1, HMOX1, GPX3, SERPINE1, GRIA3, THBS1, FOSL1, DDIT3, MT1X	228	205	13528	2.60488	1	0.28916	32.3916
GOTERM_BP_FAT	GO:0000302~response to reactive oxygen species	5	1.66667	0.0372262	HMOX1, GPX3, SERPINE1, FOSL1, DDIT3	228	75	13528	3.95556	1	0.381595	47.9662
GOTERM_BP_FAT	GO:0006979~response to oxidative stress	7	2.33333	0.0580182	HMOX1, GPX3, SERPINE1, TLR4, SEPP1, FOSL1, DDIT3	228	164	13528	2.53252	1	0.478662	64.272
GOTERM_BP_FAT	GO:0042542~response to hydrogen peroxide	4	1.33333	0.0676084	HMOX1, GPX3, FOSL1, DDIT3	228	56	13528	4.2381	1	0.520593	70.0443
Annotation Cluster 37	Enrichment Score: 1.362569807760708
Category	Term	Count	%	PValue	Genes	List Total	Pop Hits	Pop Total	Fold Enrichment	Bonferroni	Benjamini	FDR
GOTERM_BP_FAT	GO:0042108~positive regulation of cytokine biosynthetic process	5	1.66667	0.00843393	EREG, HMOX1, CEBPG, TLR1, TLR4	228	48	13528	6.18056	1	0.190996	13.5712
GOTERM_BP_FAT	GO:0051100~negative regulation of binding	5	1.66667	0.0171125	AES, HMOX1, CEBPG, ID3, DDIT3	228	59	13528	5.02825	1	0.266275	25.7127
GOTERM_BP_FAT	GO:0044092~negative regulation of molecular function	12	4	0.0255772	PRKCZ, GNAL, AES, ADCY8, HMOX1, CEBPG, TRIB3, PSME3, ID3, NPR3, CORT, DDIT3	228	334	13528	2.13174	1	0.314658	35.9927
GOTERM_BP_FAT	GO:0043433~negative regulation of transcription factor activity	4	1.33333	0.0394941	HMOX1, CEBPG, ID3, DDIT3	228	45	13528	5.27407	1	0.392278	50.037
GOTERM_BP_FAT	GO:0043392~negative regulation of DNA binding	4	1.33333	0.0539241	HMOX1, CEBPG, ID3, DDIT3	228	51	13528	4.65359	1	0.468071	61.5017
GOTERM_BP_FAT	GO:0051090~regulation of transcription factor activity	5	1.66667	0.0950725	HMOX1, CEBPG, TLR4, ID3, DDIT3	228	103	13528	2.88026	1	0.611807	82.0987
GOTERM_BP_FAT	GO:0051098~regulation of binding	6	2	0.115162	AES, HMOX1, CEBPG, TLR4, ID3, DDIT3	228	153	13528	2.3268	1	0.661419	87.8385
GOTERM_BP_FAT	GO:0051101~regulation of DNA binding	5	1.66667	0.146072	HMOX1, CEBPG, TLR4, ID3, DDIT3	228	121	13528	2.45179	1	0.723477	93.4072
Annotation Cluster 38	Enrichment Score: 1.3364085590662358
Category	Term	Count	%	PValue	Genes	List Total	Pop Hits	Pop Total	Fold Enrichment	Bonferroni	Benjamini	FDR
GOTERM_BP_FAT	GO:0042060~wound healing	11	3.66667	0.00144921	FOXA2, EREG, HMOX1, F13A1, SERPINE1, ENO3, ELK3, CDH3, TFPI2, GAP43, F2R	228	191	13528	3.4171	0.947118	0.0805604	2.46645
BIOCARTA	h_fibrinolysisPathway:Fibrinolysis Pathway	3	1	0.0233176	F13A1, SERPINE1, F2R	33	11	1437	11.876	0.852082	0.852082	22.2325
GOTERM_BP_FAT	GO:0050878~regulation of body fluid levels	7	2.33333	0.0315937	KCNMA1, APLNR, FOXA2, F13A1, SERPINE1, TFPI2, F2R	228	141	13528	2.94563	1	0.346439	42.4679
GOTERM_BP_FAT	GO:0050817~coagulation	5	1.66667	0.0925309	FOXA2, F13A1, SERPINE1, TFPI2, F2R	228	102	13528	2.9085	1	0.6048	81.213
GOTERM_BP_FAT	GO:0007596~blood coagulation	5	1.66667	0.0925309	FOXA2, F13A1, SERPINE1, TFPI2, F2R	228	102	13528	2.9085	1	0.6048	81.213
GOTERM_BP_FAT	GO:0007599~hemostasis	5	1.66667	0.108265	FOXA2, F13A1, SERPINE1, TFPI2, F2R	228	108	13528	2.74691	1	0.645449	86.0988
KEGG_PATHWAY	hsa04610:Complement and coagulation cascades	4	1.33333	0.140813	C3AR1, F13A1, SERPINE1, F2R	97	69	5085	3.039	1	0.777735	81.9465
SP_PIR_KEYWORDS	blood coagulation	3	1	0.146086	F13A1, TFPI2, F2R	296	44	19235	4.43067	1	0.700062	88.6308
Annotation Cluster 39	Enrichment Score: 1.3356796694715511
Category	Term	Count	%	PValue	Genes	List Total	Pop Hits	Pop Total	Fold Enrichment	Bonferroni	Benjamini	FDR
GOTERM_BP_FAT	GO:0015837~amine transport	7	2.33333	0.0145261	SLC32A1, SLC1A2, FOLR1, SERPINB7, SLC7A8, SLC6A15, SLC7A11	228	118	13528	3.51977	1	0.252326	22.2737
GOTERM_BP_FAT	GO:0006865~amino acid transport	6	2	0.0176767	SLC32A1, SLC1A2, FOLR1, SLC7A8, SLC6A15, SLC7A11	228	90	13528	3.95556	1	0.267761	26.4436
GOTERM_MF_FAT	GO:0015171~amino acid transmembrane transporter activity	5	1.66667	0.0181979	SLC32A1, SLC1A2, SLC7A8, SLC6A15, SLC7A11	223	59	12983	4.93388	0.999825	0.822721	23.068
GOTERM_MF_FAT	GO:0015179~L-amino acid transmembrane transporter activity	4	1.33333	0.0268182	SLC32A1, SLC1A2, SLC7A8, SLC7A11	223	38	12983	6.12839	0.999997	0.839446	32.1708
GOTERM_MF_FAT	GO:0005275~amine transmembrane transporter activity	5	1.66667	0.0378255	SLC32A1, SLC1A2, SLC7A8, SLC6A15, SLC7A11	223	74	12983	3.93377	1	0.837349	42.3399
GOTERM_MF_FAT	GO:0015175~neutral amino acid transmembrane transporter activity	3	1	0.0493931	SLC32A1, SLC7A8, SLC7A11	223	21	12983	8.3171	1	0.840428	51.486
GOTERM_MF_FAT	GO:0015294~solute:cation symporter activity	5	1.66667	0.0798253	SLC32A1, SLC1A2, SLC2A3, SLC6A15, SLC35A4	223	95	12983	3.0642	1	0.886602	69.5148
GOTERM_BP_FAT	GO:0046942~carboxylic acid transport	6	2	0.101602	SLC32A1, SLC1A2, FOLR1, SLC7A8, SLC6A15, SLC7A11	228	147	13528	2.42177	1	0.629045	84.1974
GOTERM_BP_FAT	GO:0015849~organic acid transport	6	2	0.103803	SLC32A1, SLC1A2, FOLR1, SLC7A8, SLC6A15, SLC7A11	228	148	13528	2.40541	1	0.63403	84.8512
GOTERM_MF_FAT	GO:0015370~solute:sodium symporter activity	3	1	0.223098	SLC32A1, SLC1A2, SLC6A15	223	52	12983	3.35883	1	0.924588	97.2805
Annotation Cluster 40	Enrichment Score: 1.2625334546220441
Category	Term	Count	%	PValue	Genes	List Total	Pop Hits	Pop Total	Fold Enrichment	Bonferroni	Benjamini	FDR
GOTERM_MF_FAT	GO:0015293~symporter activity	7	2.33333	0.0302593	SLC32A1, SLC16A14, SLC1A2, SLC2A3, SLC16A9, SLC6A15, SLC35A4	223	137	12983	2.97473	0.999999	0.799716	35.5162
GOTERM_MF_FAT	GO:0015295~solute:hydrogen symporter activity	3	1	0.0675151	SLC32A1, SLC2A3, SLC35A4	223	25	12983	6.98637	1	0.888634	63.1444
GOTERM_MF_FAT	GO:0015294~solute:cation symporter activity	5	1.66667	0.0798253	SLC32A1, SLC1A2, SLC2A3, SLC6A15, SLC35A4	223	95	12983	3.0642	1	0.886602	69.5148
Annotation Cluster 41	Enrichment Score: 1.2583456989004256
Category	Term	Count	%	PValue	Genes	List Total	Pop Hits	Pop Total	Fold Enrichment	Bonferroni	Benjamini	FDR
GOTERM_BP_FAT	GO:0001894~tissue homeostasis	5	1.66667	0.0212731	VEGFA, RAC1, SERPINA3, COL2A1, F2R	228	63	13528	4.70899	1	0.284859	30.9458
GOTERM_BP_FAT	GO:0060249~anatomical structure homeostasis	6	2	0.0329628	VEGFA, RAC1, SERPINA3, COL2A1, CHRNA1, F2R	228	106	13528	3.35849	1	0.351277	43.8526
GOTERM_BP_FAT	GO:0048871~multicellular organismal homeostasis	5	1.66667	0.0546125	VEGFA, RAC1, SERPINA3, COL2A1, F2R	228	85	13528	3.4902	1	0.4687	61.9812
GOTERM_BP_FAT	GO:0048771~tissue remodeling	3	1	0.241807	VEGFA, RAC1, F2R	228	56	13528	3.17857	1	0.847855	99.1493
Annotation Cluster 42	Enrichment Score: 1.244617502928265
Category	Term	Count	%	PValue	Genes	List Total	Pop Hits	Pop Total	Fold Enrichment	Bonferroni	Benjamini	FDR
UP_SEQ_FEATURE	propeptide:Removed in mature form	10	3.33333	0.0094385	LYPD6B, GPC4, DIRAS3, EREG, ACTA2, FOLR1, PRND, SORL1, RAC1, CNTN1	296	229	19113	2.81969	0.999895	0.48022	13.858
UP_SEQ_FEATURE	lipid moiety-binding region:GPI-anchor amidated serine	4	1.33333	0.05073	LYPD6B, GPC4, FOLR1, CNTN1	296	54	19113	4.78303	1	0.898327	55.91
SP_PIR_KEYWORDS	gpi-anchor	5	1.66667	0.128826	LYPD6B, GPC4, FOLR1, PRND, CNTN1	296	126	19235	2.57869	1	0.690831	85.0243
GOTERM_CC_FAT	GO:0031225~anchored to membrane	7	2.33333	0.170357	LYPD6B, GPC4, GAD2, FOLR1, PRND, CNTN1, RFTN1	218	220	12782	1.8656	1	0.70604	90.966
Annotation Cluster 43	Enrichment Score: 1.2358048394432475
Category	Term	Count	%	PValue	Genes	List Total	Pop Hits	Pop Total	Fold Enrichment	Bonferroni	Benjamini	FDR
KEGG_PATHWAY	hsa04510:Focal adhesion	9	3	0.0351343	LAMB3, ITGB8, LAMA5, VEGFA, RAC1, PIP5K1C, COL2A1, THBS1, PIK3R1	97	201	5085	2.34728	0.979728	0.857621	33.1966
GOTERM_CC_FAT	GO:0005604~basement membrane	5	1.66667	0.0435487	LAMB3, LAMA5, VEGFA, VWC2, COL2A1	218	78	12782	3.75853	0.999973	0.3937	43.6271
GOTERM_CC_FAT	GO:0044420~extracellular matrix part	6	2	0.0490767	LAMB3, LAMA5, VEGFA, VWC2, GRIA3, COL2A1	218	117	12782	3.00682	0.999993	0.417145	47.6804
KEGG_PATHWAY	hsa04512:ECM-receptor interaction	5	1.66667	0.0734202	LAMB3, ITGB8, LAMA5, COL2A1, THBS1	97	84	5085	3.1204	0.999754	0.874813	57.6879
SP_PIR_KEYWORDS	basement membrane	3	1	0.12011	LAMB3, LAMA5, VWC2	296	39	19235	4.9987	1	0.672106	82.8245
Annotation Cluster 44	Enrichment Score: 1.228418098139438
Category	Term	Count	%	PValue	Genes	List Total	Pop Hits	Pop Total	Fold Enrichment	Bonferroni	Benjamini	FDR
GOTERM_BP_FAT	GO:0007267~cell-cell signaling	20	6.66667	0.00600541	KCNMA1, EDN3, PLP1, CXCL5, TAC1, FGF21, VGF, INHBA, PDE7B, GAD2, SLC1A2, CXCL14, EREG, LHX1, ADRA2C, STC1, CORT, GDF15, CHRNA1, GRAP2	228	600	13528	1.97778	0.999995	0.166594	9.85275
GOTERM_BP_FAT	GO:0001508~regulation of action potential	5	1.66667	0.0272771	KCNMA1, PLP1, EGR2, TAC1, CHRNA1	228	68	13528	4.36275	1	0.324309	37.8886
GOTERM_BP_FAT	GO:0019228~regulation of action potential in neuron	4	1.33333	0.0619599	KCNMA1, PLP1, EGR2, CHRNA1	228	54	13528	4.39506	1	0.492778	66.7609
GOTERM_BP_FAT	GO:0042391~regulation of membrane potential	6	2	0.0751969	KCNMA1, PRKCZ, PLP1, EGR2, TAC1, CHRNA1	228	134	13528	2.65672	1	0.548996	73.9766
GOTERM_BP_FAT	GO:0007268~synaptic transmission	8	2.66667	0.234693	KCNMA1, PDE7B, SLC1A2, PLP1, GAD2, TAC1, CORT, CHRNA1	228	298	13528	1.59284	1	0.843825	99.0008
GOTERM_BP_FAT	GO:0019226~transmission of nerve impulse	9	3	0.23787	KCNMA1, PDE7B, SLC1A2, PLP1, GAD2, EGR2, TAC1, CORT, CHRNA1	228	350	13528	1.52571	1	0.844354	99.0699
Annotation Cluster 45	Enrichment Score: 1.1920579923711345
Category	Term	Count	%	PValue	Genes	List Total	Pop Hits	Pop Total	Fold Enrichment	Bonferroni	Benjamini	FDR
GOTERM_MF_FAT	GO:0008081~phosphoric diester hydrolase activity	5	1.66667	0.0557277	C3AR1, PDE7B, ENPP2, HMOX1, PDE4B	223	84	12983	3.46546	1	0.854722	55.9035
UP_SEQ_FEATURE	metal ion-binding site:Divalent metal cation 2	3	1	0.0690045	PDE7B, ENPP2, PDE4B	296	28	19113	6.91832	1	0.929809	67.5254
UP_SEQ_FEATURE	metal ion-binding site:Divalent metal cation 1	3	1	0.0690045	PDE7B, ENPP2, PDE4B	296	28	19113	6.91832	1	0.929809	67.5254
Annotation Cluster 46	Enrichment Score: 1.1847528837097143
Category	Term	Count	%	PValue	Genes	List Total	Pop Hits	Pop Total	Fold Enrichment	Bonferroni	Benjamini	FDR
UP_SEQ_FEATURE	domain:TSP type-1 2	4	1.33333	0.0302716	ADAMTSL1, UNC5B, ADAMTS15, THBS1	296	44	19113	5.87009	1	0.773431	38.3397
UP_SEQ_FEATURE	domain:TSP type-1 1	4	1.33333	0.0302716	ADAMTSL1, UNC5B, ADAMTS15, THBS1	296	44	19113	5.87009	1	0.773431	38.3397
INTERPRO	IPR000884:Thrombospondin, type 1 repeat	4	1.33333	0.0953907	ADAMTSL1, UNC5B, ADAMTS15, THBS1	280	65	16659	3.66132	1	0.968062	77.126
UP_SEQ_FEATURE	domain:TSP type-1 3	3	1	0.106267	ADAMTSL1, ADAMTS15, THBS1	296	36	19113	5.38091	1	0.96983	82.9197
SMART	SM00209:TSP1	4	1.33333	0.12831	ADAMTSL1, UNC5B, ADAMTS15, THBS1	175	65	9079	3.19262	1	0.935843	80.2151
Annotation Cluster 47	Enrichment Score: 1.1788021794297252
Category	Term	Count	%	PValue	Genes	List Total	Pop Hits	Pop Total	Fold Enrichment	Bonferroni	Benjamini	FDR
GOTERM_CC_FAT	GO:0000267~cell fraction	29	9.66667	0.0164323	EDN3, PRKCZ, CADM1, ADCY8, ASNS, DLK1, ABCA4, TAC3, GCH1, CD68, SLC1A2, FOLR1, BCHE, HMOX1, PDE4B, SERPINE1, RAC1, GPX3, ENO3, FOSL1, FNDC3A, DSCAM, GRIA3, FGF21, NPR3, ARRB1, MAP2, CNTN1, CORT	218	1083	12782	1.57004	0.979964	0.259765	19.208
GOTERM_CC_FAT	GO:0005626~insoluble fraction	20	6.66667	0.12182	PRKCZ, CADM1, ADCY8, GRIA3, NPR3, ABCA4, CD68, SLC1A2, BCHE, ARRB1, FOLR1, HMOX1, PDE4B, MAP2, RAC1, CNTN1, ENO3, FNDC3A, FOSL1, DSCAM	218	839	12782	1.39769	1	0.616355	81.2178
GOTERM_CC_FAT	GO:0005624~membrane fraction	19	6.33333	0.145271	PRKCZ, CADM1, ADCY8, GRIA3, NPR3, ABCA4, CD68, SLC1A2, BCHE, ARRB1, FOLR1, HMOX1, MAP2, RAC1, CNTN1, ENO3, FNDC3A, FOSL1, DSCAM	218	809	12782	1.37704	1	0.663635	86.7437
Annotation Cluster 48	Enrichment Score: 1.1732847852797905
Category	Term	Count	%	PValue	Genes	List Total	Pop Hits	Pop Total	Fold Enrichment	Bonferroni	Benjamini	FDR
UP_SEQ_FEATURE	domain:Fibronectin type-III 6	5	1.66667	0.00125963	PTPRB, PTPRD, SORL1, FNDC3A, DSCAM	296	31	19113	10.4147	0.704053	0.159652	1.96313
UP_SEQ_FEATURE	domain:Fibronectin type-III 3	7	2.33333	0.0017934	PTPRB, PTPRD, SORL1, CNTN1, FNDC3A, BOC, DSCAM	296	83	19113	5.44574	0.82342	0.159197	2.78407
UP_SEQ_FEATURE	domain:Fibronectin type-III 4	6	2	0.00267183	PTPRB, PTPRD, SORL1, CNTN1, FNDC3A, DSCAM	296	62	19113	6.2488	0.924562	0.209389	4.12111
UP_SEQ_FEATURE	domain:Fibronectin type-III 5	5	1.66667	0.00503853	PTPRB, PTPRD, SORL1, FNDC3A, DSCAM	296	45	19113	7.17455	0.992399	0.334108	7.6382
UP_SEQ_FEATURE	domain:Fibronectin type-III 2	7	2.33333	0.0156004	PTPRB, PTPRD, SORL1, CNTN1, FNDC3A, BOC, DSCAM	296	130	19113	3.4769	1	0.590761	21.9116
UP_SEQ_FEATURE	domain:Fibronectin type-III 1	7	2.33333	0.0161445	PTPRB, PTPRD, SORL1, CNTN1, FNDC3A, BOC, DSCAM	296	131	19113	3.45036	1	0.582509	22.5878
INTERPRO	IPR013098:Immunoglobulin I-set	7	2.33333	0.0287561	PTPRD, ADAMTSL1, UNC5B, IGFBP7, CNTN1, BOC, DSCAM	280	138	16659	3.01793	1	0.941572	34.906
INTERPRO	IPR008957:Fibronectin, type III-like fold	8	2.66667	0.0356223	PTPRB, PTPRD, F13A1, SORL1, CNTN1, FNDC3A, BOC, DSCAM	280	184	16659	2.5868	1	0.90498	41.3587
UP_SEQ_FEATURE	domain:Fibronectin type-III 7	3	1	0.0524325	PTPRB, PTPRD, FNDC3A	296	24	19113	8.07137	1	0.895858	57.1376
UP_SEQ_FEATURE	domain:Fibronectin type-III 8	3	1	0.0524325	PTPRB, PTPRD, FNDC3A	296	24	19113	8.07137	1	0.895858	57.1376
UP_SEQ_FEATURE	domain:Ig-like C2-type 1	7	2.33333	0.0749097	ALCAM, PTPRD, ADAMTSL1, CADM1, CNTN1, BOC, DSCAM	296	190	19113	2.37893	1	0.931868	70.6184
UP_SEQ_FEATURE	domain:Ig-like C2-type 2	7	2.33333	0.0764197	ALCAM, PTPRD, ADAMTSL1, CADM1, CNTN1, BOC, DSCAM	296	191	19113	2.36647	1	0.929214	71.3638
INTERPRO	IPR003961:Fibronectin, type III	7	2.33333	0.100591	PTPRB, PTPRD, SORL1, CNTN1, FNDC3A, BOC, DSCAM	280	190	16659	2.19197	1	0.967925	78.9864
UP_SEQ_FEATURE	domain:Ig-like C2-type 3	5	1.66667	0.120314	ALCAM, PTPRD, CNTN1, BOC, DSCAM	296	122	19113	2.64635	1	0.97093	86.6872
INTERPRO	IPR013151:Immunoglobulin	7	2.33333	0.124561	ALCAM, PTPRD, ADAMTSL1, CADM1, CNTN1, BOC, DSCAM	280	202	16659	2.06176	1	0.970734	85.8785
INTERPRO	IPR003598:Immunoglobulin subtype 2	7	2.33333	0.130861	PTPRD, ADAMTSL1, CADM1, UNC5B, CNTN1, BOC, DSCAM	280	205	16659	2.03159	1	0.967051	87.3023
SMART	SM00060:FN3	7	2.33333	0.157666	PTPRB, PTPRD, SORL1, CNTN1, FNDC3A, BOC, DSCAM	175	190	9079	1.91137	1	0.930679	86.7935
SMART	SM00408:IGc2	7	2.33333	0.200919	PTPRD, ADAMTSL1, CADM1, UNC5B, CNTN1, BOC, DSCAM	175	205	9079	1.77151	1	0.893853	92.9097
SP_PIR_KEYWORDS	Immunoglobulin domain	10	3.33333	0.295883	ALCAM, PTPRD, ADAMTSL1, CADM1, UNC5B, IGFBP7, CTLA4, CNTN1, BOC, DSCAM	296	470	19235	1.38262	1	0.869716	99.2012
UP_SEQ_FEATURE	domain:Ig-like C2-type 4	3	1	0.3282	CNTN1, BOC, DSCAM	296	76	19113	2.54885	1	0.998346	99.8084
INTERPRO	IPR013783:Immunoglobulin-like fold	11	3.66667	0.445571	ALCAM, TRIM2, PTPRD, ADAMTSL1, CADM1, UNC5B, F13A1, CTLA4, CNTN1, BOC, DSCAM	280	553	16659	1.18347	1	0.998303	99.983
INTERPRO	IPR003599:Immunoglobulin subtype	7	2.33333	0.477891	ALCAM, ADAMTSL1, CADM1, IGFBP7, CNTN1, BOC, DSCAM	280	330	16659	1.26205	1	0.998993	99.993
INTERPRO	IPR007110:Immunoglobulin-like	9	3	0.604455	ALCAM, PTPRD, ADAMTSL1, CADM1, UNC5B, IGFBP7, CNTN1, BOC, DSCAM	280	501	16659	1.0688	1	0.99988	99.9999
SMART	SM00409:IG	7	2.33333	0.610569	ALCAM, ADAMTSL1, CADM1, IGFBP7, CNTN1, BOC, DSCAM	175	330	9079	1.10048	1	0.992479	99.9985
INTERPRO	IPR013106:Immunoglobulin V-set	4	1.33333	0.790426	CADM1, CTLA4, CNTN1, BOC	280	249	16659	0.955766	1	0.999999	100
Annotation Cluster 49	Enrichment Score: 1.1040978010167712
Category	Term	Count	%	PValue	Genes	List Total	Pop Hits	Pop Total	Fold Enrichment	Bonferroni	Benjamini	FDR
UP_SEQ_FEATURE	lipid moiety-binding region:S-palmitoyl cysteine	7	2.33333	0.0622981	GNAL, PLP1, GAD2, GRIA3, RFTN1, GAP43, TUBB3	296	181	19113	2.49722	1	0.916712	63.6439
SP_PIR_KEYWORDS	lipoprotein	16	5.33333	0.0708277	PLP1, PRND, GRIA3, RFTN1, LYPD6B, GPC4, GNAL, GAD2, DIRAS3, FOLR1, LRP12, RAC1, CNTN1, ABL1, GAP43, TUBB3	296	642	19235	1.61952	1	0.579922	63.6286
SP_PIR_KEYWORDS	palmitate	7	2.33333	0.110415	GNAL, PLP1, GAD2, GRIA3, RFTN1, GAP43, TUBB3	296	213	19235	2.1356	1	0.666464	80.0276
Annotation Cluster 50	Enrichment Score: 1.0753521142635367
Category	Term	Count	%	PValue	Genes	List Total	Pop Hits	Pop Total	Fold Enrichment	Bonferroni	Benjamini	FDR
GOTERM_BP_FAT	GO:0051606~detection of stimulus	6	2	0.048585	CADM1, ARRB1, TAC1, TLR4, NGFR, ABCA4	228	118	13528	3.01695	1	0.440213	57.5841
GOTERM_BP_FAT	GO:0009582~detection of abiotic stimulus	4	1.33333	0.0957241	ARRB1, TAC1, NGFR, ABCA4	228	65	13528	3.65128	1	0.612734	82.3194
GOTERM_BP_FAT	GO:0009581~detection of external stimulus	4	1.33333	0.127767	ARRB1, TLR4, NGFR, ABCA4	228	74	13528	3.20721	1	0.683284	90.501
Annotation Cluster 51	Enrichment Score: 1.0102108220648736
Category	Term	Count	%	PValue	Genes	List Total	Pop Hits	Pop Total	Fold Enrichment	Bonferroni	Benjamini	FDR
GOTERM_BP_FAT	GO:0032496~response to lipopolysaccharide	5	1.66667	0.0404044	SOCS3, TAC1, TLR4, F2R, GCH1	228	77	13528	3.85281	1	0.395659	50.8462
GOTERM_BP_FAT	GO:0002237~response to molecule of bacterial origin	5	1.66667	0.0565558	SOCS3, TAC1, TLR4, F2R, GCH1	228	86	13528	3.44961	1	0.473418	63.3048
GOTERM_BP_FAT	GO:0009617~response to bacterium	5	1.66667	0.407813	SOCS3, TAC1, TLR4, F2R, GCH1	228	193	13528	1.53713	1	0.947233	99.9879
Annotation Cluster 52	Enrichment Score: 1.0044567599603615
Category	Term	Count	%	PValue	Genes	List Total	Pop Hits	Pop Total	Fold Enrichment	Bonferroni	Benjamini	FDR
SP_PIR_KEYWORDS	heparin-binding	5	1.66667	0.0176596	SERPINE2, VEGFA, LIPG, POSTN, THBS1	296	65	19235	4.9987	0.998528	0.303918	21.7533
GOTERM_MF_FAT	GO:0008201~heparin binding	5	1.66667	0.100099	SERPINE2, VEGFA, LIPG, POSTN, THBS1	223	103	12983	2.8262	1	0.916577	77.8217
GOTERM_MF_FAT	GO:0001871~pattern binding	6	2	0.124431	SERPINE2, ENPP2, VEGFA, LIPG, POSTN, THBS1	223	154	12983	2.2683	1	0.884465	85.0053
GOTERM_MF_FAT	GO:0030247~polysaccharide binding	6	2	0.124431	SERPINE2, ENPP2, VEGFA, LIPG, POSTN, THBS1	223	154	12983	2.2683	1	0.884465	85.0053
GOTERM_MF_FAT	GO:0030246~carbohydrate binding	10	3.33333	0.157455	GALNT10, SERPINE2, ENPP2, CD248, VEGFA, GFPT2, LIPG, POSTN, GALNTL1, THBS1	223	354	12983	1.64463	1	0.906837	91.3401
GOTERM_MF_FAT	GO:0005539~glycosaminoglycan binding	5	1.66667	0.218188	SERPINE2, VEGFA, LIPG, POSTN, THBS1	223	140	12983	2.07928	1	0.923944	97.0245
Annotation Cluster 53	Enrichment Score: 0.9598841560484429
Category	Term	Count	%	PValue	Genes	List Total	Pop Hits	Pop Total	Fold Enrichment	Bonferroni	Benjamini	FDR
GOTERM_BP_FAT	GO:0042108~positive regulation of cytokine biosynthetic process	5	1.66667	0.00843393	EREG, HMOX1, CEBPG, TLR1, TLR4	228	48	13528	6.18056	1	0.190996	13.5712
GOTERM_BP_FAT	GO:0045321~leukocyte activation	6	2	0.382264	CEBPG, TLR1, PTPN22, TLR4, CXCL12, PIK3R1	228	242	13528	1.47107	1	0.93856	99.975
GOTERM_BP_FAT	GO:0045087~innate immune response	4	1.33333	0.409217	CEBPG, TLR1, TLR4, GCH1	228	138	13528	1.71981	1	0.947504	99.9884
Annotation Cluster 54	Enrichment Score: 0.9079618409994491
Category	Term	Count	%	PValue	Genes	List Total	Pop Hits	Pop Total	Fold Enrichment	Bonferroni	Benjamini	FDR
UP_SEQ_FEATURE	zinc finger region:Phorbol-ester/DAG-type	4	1.33333	0.0285244	PRKCZ, RASGRP3, ARHGAP29, UNC13A	296	43	19113	6.0066	1	0.77038	36.5688
INTERPRO	IPR002219:Protein kinase C-like, phorbol ester/diacylglycerol binding	4	1.33333	0.102173	PRKCZ, RASGRP3, ARHGAP29, UNC13A	280	67	16659	3.55203	1	0.963584	79.5238
GOTERM_MF_FAT	GO:0019992~diacylglycerol binding	4	1.33333	0.110524	PRKCZ, RASGRP3, ARHGAP29, UNC13A	223	68	12983	3.42469	1	0.899595	81.2213
SMART	SM00109:C1	4	1.33333	0.13701	PRKCZ, RASGRP3, ARHGAP29, UNC13A	175	67	9079	3.09731	1	0.924125	82.4237
GOTERM_MF_FAT	GO:0008289~lipid binding	8	2.66667	0.653773	PRKCZ, RASGRP3, PLA2G7, ARHGAP29, CALB1, UNC13A, PIK3R1, C6ORF145	223	450	12983	1.03502	1	0.997904	100
Annotation Cluster 55	Enrichment Score: 0.905331929866847
Category	Term	Count	%	PValue	Genes	List Total	Pop Hits	Pop Total	Fold Enrichment	Bonferroni	Benjamini	FDR
GOTERM_CC_FAT	GO:0044456~synapse part	9	3	0.0588385	SLC32A1, KCNMA1, SLC1A2, GAD2, CADM1, GRIA3, CHRNA1, FOSL1, F2R	218	246	12782	2.14511	0.999999	0.449153	54.1884
GOTERM_CC_FAT	GO:0045202~synapse	11	3.66667	0.0811311	SLC32A1, KCNMA1, SLC1A2, GAD2, CADM1, GRIA3, CHRNA1, FOSL1, GAP43, UNC13A, F2R	218	355	12782	1.8168	1	0.509905	66.352
GOTERM_CC_FAT	GO:0045211~postsynaptic membrane	4	1.33333	0.402861	KCNMA1, GRIA3, CHRNA1, F2R	218	135	12782	1.73727	1	0.890564	99.869
Annotation Cluster 56	Enrichment Score: 0.9035132952851692
Category	Term	Count	%	PValue	Genes	List Total	Pop Hits	Pop Total	Fold Enrichment	Bonferroni	Benjamini	FDR
GOTERM_BP_FAT	GO:0021537~telencephalon development	4	1.33333	0.0957241	ASCL1, DLX2, SLC1A2, RAC1	228	65	13528	3.65128	1	0.612734	82.3194
GOTERM_BP_FAT	GO:0030900~forebrain development	6	2	0.112844	ASCL1, DLX2, SLC1A2, LHX1, RAC1, DCLK1	228	152	13528	2.34211	1	0.655094	87.2781
GOTERM_BP_FAT	GO:0021543~pallium development	3	1	0.180285	ASCL1, DLX2, RAC1	228	46	13528	3.86957	1	0.777671	96.7396
Annotation Cluster 57	Enrichment Score: 0.8801229934645635
Category	Term	Count	%	PValue	Genes	List Total	Pop Hits	Pop Total	Fold Enrichment	Bonferroni	Benjamini	FDR
SP_PIR_KEYWORDS	Apoptosis	12	4	0.033763	TXNDC12, CADM1, UNC5B, BAG1, TNFRSF12A, CHAC1, EGLN3, TRIB3, PSME3, PAWR, NGFR, BMF	296	381	19235	2.04671	0.999997	0.421058	37.6787
GOTERM_BP_FAT	GO:0008219~cell death	17	5.66667	0.152504	PLP1, FOSL2, CADM1, TNFRSF12A, EGLN3, TRIB3, PAWR, TXNDC12, UNC5B, BAG1, HMOX1, RAC1, PSME3, NGFR, THBS1, BMF, F2R	228	719	13528	1.40287	1	0.734387	94.2121
GOTERM_BP_FAT	GO:0016265~death	17	5.66667	0.158757	PLP1, FOSL2, CADM1, TNFRSF12A, EGLN3, TRIB3, PAWR, TXNDC12, UNC5B, BAG1, HMOX1, RAC1, PSME3, NGFR, THBS1, BMF, F2R	228	724	13528	1.39319	1	0.742878	94.905
GOTERM_BP_FAT	GO:0006915~apoptosis	14	4.66667	0.212783	CADM1, TNFRSF12A, EGLN3, TRIB3, PAWR, TXNDC12, UNC5B, BAG1, RAC1, PSME3, NGFR, THBS1, BMF, F2R	228	602	13528	1.37984	1	0.821978	98.3755
GOTERM_BP_FAT	GO:0012501~programmed cell death	14	4.66667	0.228556	CADM1, TNFRSF12A, EGLN3, TRIB3, PAWR, TXNDC12, UNC5B, BAG1, RAC1, PSME3, NGFR, THBS1, BMF, F2R	228	611	13528	1.35952	1	0.837979	98.8535
Annotation Cluster 58	Enrichment Score: 0.8752606524612616
Category	Term	Count	%	PValue	Genes	List Total	Pop Hits	Pop Total	Fold Enrichment	Bonferroni	Benjamini	FDR
GOTERM_MF_FAT	GO:0030169~low-density lipoprotein binding	3	1	0.0493931	LRP12, SORL1, THBS1	223	21	12983	8.3171	1	0.840428	51.486
GOTERM_BP_FAT	GO:0006897~endocytosis	8	2.66667	0.0777676	STON1, ARRB2, FOLR1, LRP12, SORL1, RAC1, THBS1, MEGF10	228	220	13528	2.15758	1	0.557992	75.1946
GOTERM_BP_FAT	GO:0010324~membrane invagination	8	2.66667	0.0777676	STON1, ARRB2, FOLR1, LRP12, SORL1, RAC1, THBS1, MEGF10	228	220	13528	2.15758	1	0.557992	75.1946
GOTERM_BP_FAT	GO:0016044~membrane organization	11	3.66667	0.108793	STON1, ARRB2, ARRB1, FOLR1, LRP12, SORL1, RAC1, ABCA4, THBS1, MEGF10, FTH1	228	381	13528	1.71304	1	0.645708	86.2399
GOTERM_MF_FAT	GO:0008034~lipoprotein binding	3	1	0.120056	LRP12, SORL1, THBS1	223	35	12983	4.99026	1	0.892588	83.899
GOTERM_BP_FAT	GO:0006898~receptor-mediated endocytosis	3	1	0.223173	ARRB2, FOLR1, SORL1	228	53	13528	3.35849	1	0.831969	98.7077
GOTERM_BP_FAT	GO:0016192~vesicle-mediated transport	13	4.33333	0.263054	STON1, ARRB2, FOLR1, ARRB1, LRP12, RAC1, SORL1, RASSF9, THBS1, MEGF10, UNC13A, FTH1, DCLK1	228	576	13528	1.33912	1	0.867606	99.4785
SP_PIR_KEYWORDS	Endocytosis	3	1	0.434488	STON1, LRP12, SORL1	296	96	19235	2.03072	1	0.931074	99.9609
Annotation Cluster 59	Enrichment Score: 0.8643900982457076
Category	Term	Count	%	PValue	Genes	List Total	Pop Hits	Pop Total	Fold Enrichment	Bonferroni	Benjamini	FDR
INTERPRO	IPR001839:Transforming growth factor beta	3	1	0.127182	INHBA, INHBE, GDF15	280	37	16659	4.82403	1	0.968379	86.4882
INTERPRO	IPR017948:Transforming growth factor beta, conserved site	3	1	0.127182	INHBA, INHBE, GDF15	280	37	16659	4.82403	1	0.968379	86.4882
SMART	SM00204:TGFB	3	1	0.157752	INHBA, INHBE, GDF15	175	37	9079	4.20649	1	0.909602	86.8094
Annotation Cluster 60	Enrichment Score: 0.8501095275329618
Category	Term	Count	%	PValue	Genes	List Total	Pop Hits	Pop Total	Fold Enrichment	Bonferroni	Benjamini	FDR
GOTERM_BP_FAT	GO:0030855~epithelial cell differentiation	7	2.33333	0.0279746	FOXA2, EREG, LAMA5, VEGFA, ONECUT2, AHNAK2, ID3	228	137	13528	3.03163	1	0.327424	38.6511
GOTERM_BP_FAT	GO:0001763~morphogenesis of a branching structure	5	1.66667	0.0356933	DLX2, FOXA2, LAMA5, VEGFA, CXCL12	228	74	13528	4.00901	1	0.370829	46.521
GOTERM_BP_FAT	GO:0007398~ectoderm development	8	2.66667	0.0507725	LAMB3, PLOD1, FOXA2, EREG, LHX1, LAMA5, AHNAK2, NGFR	228	199	13528	2.38526	1	0.451252	59.2325
GOTERM_BP_FAT	GO:0048754~branching morphogenesis of a tube	4	1.33333	0.0957241	FOXA2, LAMA5, VEGFA, CXCL12	228	65	13528	3.65128	1	0.612734	82.3194
GOTERM_BP_FAT	GO:0035239~tube morphogenesis	5	1.66667	0.165043	FOXA2, LAMA5, VEGFA, CXCL12, LGR4	228	127	13528	2.33596	1	0.75229	95.5224
GOTERM_BP_FAT	GO:0060429~epithelium development	7	2.33333	0.182861	FOXA2, EREG, LAMA5, VEGFA, ONECUT2, AHNAK2, ID3	228	227	13528	1.82966	1	0.781666	96.9117
GOTERM_BP_FAT	GO:0060541~respiratory system development	4	1.33333	0.272001	ASCL1, FOXA2, LAMA5, VEGFA	228	108	13528	2.19753	1	0.875377	99.5775
GOTERM_BP_FAT	GO:0035295~tube development	6	2	0.310462	FOXA2, LHX1, LAMA5, VEGFA, CXCL12, LGR4	228	220	13528	1.61818	1	0.902278	99.8341
GOTERM_BP_FAT	GO:0030324~lung development	3	1	0.497135	FOXA2, LAMA5, VEGFA	228	99	13528	1.79798	1	0.970888	99.9993
GOTERM_BP_FAT	GO:0030323~respiratory tube development	3	1	0.513018	FOXA2, LAMA5, VEGFA	228	102	13528	1.7451	1	0.974854	99.9996
Annotation Cluster 61	Enrichment Score: 0.8285438556298312
Category	Term	Count	%	PValue	Genes	List Total	Pop Hits	Pop Total	Fold Enrichment	Bonferroni	Benjamini	FDR
GOTERM_BP_FAT	GO:0010557~positive regulation of macromolecule biosynthetic process	22	7.33333	0.00333576	MAF, EGR2, FOXA2, CEBPG, ONECUT2, TLR1, SOX5, CREB5, TLR4, PAWR, DDIT3, LIF, ASCL1, INHBA, DLX2, EREG, HMOX1, VEGFA, FAM129A, THBS1, FOSL1, F2R	228	654	13528	1.99592	0.998856	0.13691	5.59142
GOTERM_BP_FAT	GO:0031328~positive regulation of cellular biosynthetic process	22	7.33333	0.00565191	MAF, EGR2, FOXA2, CEBPG, ONECUT2, TLR1, SOX5, CREB5, TLR4, PAWR, DDIT3, LIF, ASCL1, INHBA, DLX2, EREG, HMOX1, VEGFA, FAM129A, THBS1, FOSL1, F2R	228	685	13528	1.9056	0.99999	0.169149	9.29908
GOTERM_BP_FAT	GO:0009891~positive regulation of biosynthetic process	22	7.33333	0.00663587	MAF, EGR2, FOXA2, CEBPG, ONECUT2, TLR1, SOX5, CREB5, TLR4, PAWR, DDIT3, LIF, ASCL1, INHBA, DLX2, EREG, HMOX1, VEGFA, FAM129A, THBS1, FOSL1, F2R	228	695	13528	1.87818	0.999999	0.173108	10.8323
GOTERM_BP_FAT	GO:0006357~regulation of transcription from RNA polymerase II promoter	22	7.33333	0.0107708	MAF, EGR2, FOSL2, FOXA2, CEBPG, ONECUT2, SOX5, MECP2, PAWR, ANKRD1, LIF, ASCL1, INHBA, DLX2, AES, HMOX1, VEGFA, HEY2, SP7, ID3, ABL1, FOSL1	228	727	13528	1.79551	1	0.220765	17.0126
GOTERM_BP_FAT	GO:0010604~positive regulation of macromolecule metabolic process	23	7.66667	0.0308253	MAF, EGR2, FOXA2, CEBPG, ONECUT2, TLR1, SOX5, CREB5, TLR4, PAWR, DDIT3, LIF, ASCL1, INHBA, DLX2, EREG, HMOX1, VEGFA, PSME3, FAM129A, THBS1, FOSL1, F2R	228	857	13528	1.59238	1	0.343154	41.6768
GOTERM_BP_FAT	GO:0045944~positive regulation of transcription from RNA polymerase II promoter	11	3.66667	0.094158	LIF, MAF, ASCL1, INHBA, DLX2, EGR2, FOXA2, VEGFA, ONECUT2, SOX5, FOSL1	228	371	13528	1.75921	1	0.609795	81.7847
GOTERM_MF_FAT	GO:0043565~sequence-specific DNA binding	16	5.33333	0.0976387	MAF, IRX3, FOSL2, FOXA2, CEBPD, CEBPG, ONECUT2, CREB5, ELK3, DDIT3, DLX3, ASCL1, DLX2, LHX1, DLX4, FOSL1	223	607	12983	1.53462	1	0.921674	76.94
GOTERM_BP_FAT	GO:0045935~positive regulation of nucleobase, nucleoside, nucleotide and nucleic acid metabolic process	16	5.33333	0.103317	MAF, EGR2, FOXA2, CEBPG, ONECUT2, SOX5, CREB5, DDIT3, LIF, ASCL1, DLX2, INHBA, EREG, VEGFA, FOSL1, F2R	228	624	13528	1.52137	1	0.633873	84.709
GOTERM_BP_FAT	GO:0045893~positive regulation of transcription, DNA-dependent	13	4.33333	0.106375	MAF, EGR2, FOXA2, ONECUT2, SOX5, CREB5, LIF, DLX2, INHBA, ASCL1, VEGFA, FOSL1, F2R	228	477	13528	1.61705	1	0.640237	85.5826
GOTERM_BP_FAT	GO:0051254~positive regulation of RNA metabolic process	13	4.33333	0.11224	MAF, EGR2, FOXA2, ONECUT2, SOX5, CREB5, LIF, DLX2, INHBA, ASCL1, VEGFA, FOSL1, F2R	228	481	13528	1.6036	1	0.656234	87.128
GOTERM_BP_FAT	GO:0051173~positive regulation of nitrogen compound metabolic process	16	5.33333	0.124976	MAF, EGR2, FOXA2, CEBPG, ONECUT2, SOX5, CREB5, DDIT3, LIF, ASCL1, DLX2, INHBA, EREG, VEGFA, FOSL1, F2R	228	644	13528	1.47412	1	0.680763	89.9636
GOTERM_BP_FAT	GO:0045941~positive regulation of transcription	14	4.66667	0.154561	MAF, EGR2, FOXA2, ONECUT2, SOX5, CREB5, DDIT3, LIF, ASCL1, DLX2, INHBA, VEGFA, FOSL1, F2R	228	564	13528	1.47281	1	0.735369	94.4493
GOTERM_BP_FAT	GO:0010628~positive regulation of gene expression	14	4.66667	0.179137	MAF, EGR2, FOXA2, ONECUT2, SOX5, CREB5, DDIT3, LIF, ASCL1, DLX2, INHBA, VEGFA, FOSL1, F2R	228	581	13528	1.42972	1	0.776559	96.6601
SP_PIR_KEYWORDS	activator	11	3.66667	0.277409	MAF, ASCL1, EGR2, FOXA2, CEBPD, CEBPG, ONECUT2, SOX5, CREB5, SP7, ELK3	296	520	19235	1.37464	1	0.857651	98.859
GOTERM_MF_FAT	GO:0003700~transcription factor activity	20	6.66667	0.309659	MAF, IRX3, EGR2, FOSL2, FOXA2, CEBPD, DMRT3, CEBPG, ONECUT2, SOX5, CREB5, ELK3, DDIT3, DLX3, ASCL1, DLX2, LHX1, DLX4, HEY2, FOSL1	223	975	12983	1.19425	1	0.953209	99.4966
GOTERM_MF_FAT	GO:0030528~transcription regulator activity	29	9.66667	0.355652	IRX3, STON1, FOSL2, FOXA2, ONECUT2, SOX5, TRIB3, ELK3, PAWR, ANKRD1, AES, LHX1, HEY2, FOSL1, MAF, EGR2, CEBPD, DMRT3, CEBPG, MECP2, CREB5, DDIT3, ELL2, DLX3, DLX2, ASCL1, DLX4, SP7, ID3	223	1512	12983	1.11665	1	0.966414	99.8119
GOTERM_BP_FAT	GO:0006355~regulation of transcription, DNA-dependent	33	11	0.35662	KCNH1, IRX3, FOSL2, FOXA2, ONECUT2, SOX5, ELK3, PAWR, ANKRD1, LIF, AES, LHX1, HMOX1, HEY2, FOSL1, MAF, EGR2, CEBPD, DMRT3, CEBPG, MECP2, CREB5, DDIT3, DLX3, INHBA, DLX2, ASCL1, VEGFA, DLX4, SP7, ID3, ABL1, F2R	228	1773	13528	1.10434	1	0.928425	99.9497
GOTERM_BP_FAT	GO:0051252~regulation of RNA metabolic process	33	11	0.40756	KCNH1, IRX3, FOSL2, FOXA2, ONECUT2, SOX5, ELK3, PAWR, ANKRD1, LIF, AES, LHX1, HMOX1, HEY2, FOSL1, MAF, EGR2, CEBPD, DMRT3, CEBPG, MECP2, CREB5, DDIT3, DLX3, INHBA, DLX2, ASCL1, VEGFA, DLX4, SP7, ID3, ABL1, F2R	228	1813	13528	1.07998	1	0.947536	99.9878
GOTERM_BP_FAT	GO:0045449~regulation of transcription	43	14.3333	0.636625	KCNH1, IRX3, STON1, FOSL2, FOXA2, LMO3, ONECUT2, SOX5, TRIB3, TLR4, ANKRD1, PAWR, ELK3, LIF, AES, LHX1, HMOX1, HEY2, CC2D1A, FOSL1, ZCCHC12, MAF, EGR2, CEBPD, CEBPG, DMRT3, MECP2, CREB5, DDIT3, ELL2, DLX3, INHBA, DLX2, ASCL1, BTG2, EREG, VEGFA, DLX4, SP6, SP7, ID3, ABL1, F2R	228	2601	13528	0.980905	1	0.99262	100
SP_PIR_KEYWORDS	dna-binding	27	9	0.728377	IRX3, STON1, FOSL2, FOXA2, ONECUT2, SOX5, ELK3, LHX1, HEY2, CC2D1A, FOSL1, MAF, EGR2, CEBPD, DMRT3, CEBPG, MECP2, CREB5, TOX3, DDIT3, DLX3, DLX2, ASCL1, TXNDC12, DLX4, SP6, SP7	296	1868	19235	0.939263	1	0.990258	100
SP_PIR_KEYWORDS	transcription regulation	28	9.33333	0.807425	IRX3, STON1, FOXA2, LMO3, ONECUT2, SOX5, TRIB3, ELK3, PAWR, AES, LHX1, HEY2, CC2D1A, ZCCHC12, MAF, EGR2, CEBPD, DMRT3, CEBPG, MECP2, CREB5, DDIT3, ELL2, ASCL1, BTG2, ARRB1, SP6, SP7	296	2026	19235	0.898088	1	0.996613	100
SP_PIR_KEYWORDS	Transcription	28	9.33333	0.840555	IRX3, STON1, FOXA2, LMO3, ONECUT2, SOX5, TRIB3, ELK3, PAWR, AES, LHX1, HEY2, CC2D1A, ZCCHC12, MAF, EGR2, CEBPD, DMRT3, CEBPG, MECP2, CREB5, DDIT3, ELL2, ASCL1, BTG2, ARRB1, SP6, SP7	296	2071	19235	0.878574	1	0.997652	100
GOTERM_MF_FAT	GO:0003677~DNA binding	34	11.3333	0.905277	IRX3, STON1, FOSL2, FOXA2, ONECUT2, SOX5, ANKRD1, ELK3, LHX1, HEY2, SERPINA3, CC2D1A, FOSL1, MAF, EGR2, CEBPD, DMRT3, CEBPG, MECP2, CREB5, LHFP, TOX3, DDIT3, DLX3, DLX2, ASCL1, TXNDC12, DLX4, TDG, SP6, SP7, ABL1, CORT, NYNRIN	223	2331	12983	0.849194	1	0.999972	100
GOTERM_BP_FAT	GO:0006350~transcription	28	9.33333	0.951202	STON1, FOXA2, LMO3, ONECUT2, SOX5, TRIB3, ELK3, PAWR, AES, LHX1, HEY2, CC2D1A, FOSL1, ZCCHC12, MAF, EGR2, CEBPD, DMRT3, CEBPG, MECP2, CREB5, DDIT3, ELL2, ASCL1, BTG2, EREG, SP6, SP7	228	2101	13528	0.790735	1	0.999998	100
SP_PIR_KEYWORDS	nucleus	52	17.3333	0.985872	PNMA2, FOSL2, FOXA2, NAP1L3, PAWR, ANKRD1, AES, BAG1, HEY2, NUP35, FOSL1, EGR2, DMRT3, MECP2, TOX3, DDIT3, ELL2, ASCL1, ARRB2, ARRB1, PSME3, MVP, IRX3, STON1, ONECUT2, EGLN3, SOX5, TRIB3, ELK3, RRAGD, GCH1, UBASH3B, LHX1, AHNAK2, CC2D1A, MAF, CEBPD, CEBPG, CREB5, DLX3, DLX2, TXNDC12, NUPR1, DCP1A, DLX4, TDG, SP6, SP7, ZNF385B, ID3, ABL1, CORT	296	4283	19235	0.788961	1	0.999995	100
Annotation Cluster 62	Enrichment Score: 0.8041511450907872
Category	Term	Count	%	PValue	Genes	List Total	Pop Hits	Pop Total	Fold Enrichment	Bonferroni	Benjamini	FDR
UP_SEQ_FEATURE	domain:CUB 1	3	1	0.106267	LRP12, SEZ6, NETO1	296	36	19113	5.38091	1	0.96983	82.9197
UP_SEQ_FEATURE	domain:CUB 2	3	1	0.106267	LRP12, SEZ6, NETO1	296	36	19113	5.38091	1	0.96983	82.9197
INTERPRO	IPR000859:CUB	3	1	0.210233	LRP12, SEZ6, NETO1	280	51	16659	3.49979	1	0.978263	96.8973
SMART	SM00042:CUB	3	1	0.255798	LRP12, SEZ6, NETO1	175	51	9079	3.05176	1	0.924613	96.9375
Annotation Cluster 63	Enrichment Score: 0.7939086862420306
Category	Term	Count	%	PValue	Genes	List Total	Pop Hits	Pop Total	Fold Enrichment	Bonferroni	Benjamini	FDR
GOTERM_BP_FAT	GO:0051130~positive regulation of cellular component organization	7	2.33333	0.0847064	EDN3, EREG, TNFRSF12A, RAC1, TAC1, NGFR, PIK3R1	228	181	13528	2.29466	1	0.581436	78.2196
GOTERM_BP_FAT	GO:0010638~positive regulation of organelle organization	4	1.33333	0.163035	EDN3, EREG, RAC1, TAC1	228	83	13528	2.85944	1	0.748971	95.3333
GOTERM_BP_FAT	GO:0033043~regulation of organelle organization	6	2	0.300662	EDN3, EREG, MAP2, RAC1, TAC1, CXCL12	228	217	13528	1.64055	1	0.896201	99.7884
Annotation Cluster 64	Enrichment Score: 0.7717802992115711
Category	Term	Count	%	PValue	Genes	List Total	Pop Hits	Pop Total	Fold Enrichment	Bonferroni	Benjamini	FDR
GOTERM_BP_FAT	GO:0007193~inhibition of adenylate cyclase activity by G-protein signaling	4	1.33333	0.0292123	GNAL, ADCY8, NPR3, CORT	228	40	13528	5.93333	1	0.335561	39.9825
GOTERM_BP_FAT	GO:0031280~negative regulation of cyclase activity	4	1.33333	0.0647555	GNAL, ADCY8, NPR3, CORT	228	55	13528	4.31515	1	0.506771	68.4261
GOTERM_BP_FAT	GO:0051350~negative regulation of lyase activity	4	1.33333	0.0647555	GNAL, ADCY8, NPR3, CORT	228	55	13528	4.31515	1	0.506771	68.4261
GOTERM_BP_FAT	GO:0007194~negative regulation of adenylate cyclase activity	4	1.33333	0.0647555	GNAL, ADCY8, NPR3, CORT	228	55	13528	4.31515	1	0.506771	68.4261
GOTERM_BP_FAT	GO:0007187~G-protein signaling, coupled to cyclic nucleotide second messenger	5	1.66667	0.128026	GNAL, ADCY8, NPR3, CORT, TUBB3	228	115	13528	2.57971	1	0.682565	90.5493
GOTERM_BP_FAT	GO:0007188~G-protein signaling, coupled to cAMP nucleotide second messenger	4	1.33333	0.171237	GNAL, ADCY8, NPR3, CORT	228	85	13528	2.79216	1	0.763568	96.0612
GOTERM_BP_FAT	GO:0019935~cyclic-nucleotide-mediated signaling	5	1.66667	0.174846	GNAL, ADCY8, NPR3, CORT, TUBB3	228	130	13528	2.28205	1	0.770082	96.3464
GOTERM_BP_FAT	GO:0019932~second-messenger-mediated signaling	7	2.33333	0.200552	EDN3, GNAL, ADCY8, NPR3, CORT, TUBB3, F2R	228	235	13528	1.76738	1	0.805621	97.8815
GOTERM_BP_FAT	GO:0019933~cAMP-mediated signaling	4	1.33333	0.213832	GNAL, ADCY8, NPR3, CORT	228	95	13528	2.49825	1	0.822594	98.4123
GOTERM_BP_FAT	GO:0045761~regulation of adenylate cyclase activity	4	1.33333	0.218214	GNAL, ADCY8, NPR3, CORT	228	96	13528	2.47222	1	0.82531	98.558
GOTERM_BP_FAT	GO:0031279~regulation of cyclase activity	4	1.33333	0.231469	GNAL, ADCY8, NPR3, CORT	228	99	13528	2.39731	1	0.840206	98.9258
GOTERM_BP_FAT	GO:0030817~regulation of cAMP biosynthetic process	4	1.33333	0.240386	GNAL, ADCY8, NPR3, CORT	228	101	13528	2.34983	1	0.846871	99.1214
GOTERM_BP_FAT	GO:0051339~regulation of lyase activity	4	1.33333	0.240386	GNAL, ADCY8, NPR3, CORT	228	101	13528	2.34983	1	0.846871	99.1214
GOTERM_BP_FAT	GO:0030814~regulation of cAMP metabolic process	4	1.33333	0.24936	GNAL, ADCY8, NPR3, CORT	228	103	13528	2.30421	1	0.85508	99.284
GOTERM_BP_FAT	GO:0030802~regulation of cyclic nucleotide biosynthetic process	4	1.33333	0.281122	GNAL, ADCY8, NPR3, CORT	228	110	13528	2.15758	1	0.882856	99.6599
GOTERM_BP_FAT	GO:0030808~regulation of nucleotide biosynthetic process	4	1.33333	0.281122	GNAL, ADCY8, NPR3, CORT	228	110	13528	2.15758	1	0.882856	99.6599
GOTERM_BP_FAT	GO:0030799~regulation of cyclic nucleotide metabolic process	4	1.33333	0.294853	GNAL, ADCY8, NPR3, CORT	228	113	13528	2.10029	1	0.89213	99.756
GOTERM_BP_FAT	GO:0006140~regulation of nucleotide metabolic process	4	1.33333	0.308627	GNAL, ADCY8, NPR3, CORT	228	116	13528	2.04598	1	0.902055	99.8263
GOTERM_BP_FAT	GO:0043086~negative regulation of catalytic activity	7	2.33333	0.317743	PRKCZ, GNAL, ADCY8, TRIB3, PSME3, NPR3, CORT	228	277	13528	1.4994	1	0.907205	99.8618
Annotation Cluster 65	Enrichment Score: 0.7643905280442541
Category	Term	Count	%	PValue	Genes	List Total	Pop Hits	Pop Total	Fold Enrichment	Bonferroni	Benjamini	FDR
GOTERM_BP_FAT	GO:0051048~negative regulation of secretion	4	1.33333	0.0647555	LIF, EDN3, INHBA, HMOX1	228	55	13528	4.31515	1	0.506771	68.4261
GOTERM_BP_FAT	GO:0046888~negative regulation of hormone secretion	3	1	0.070015	LIF, EDN3, INHBA	228	26	13528	6.84615	1	0.531594	71.3482
GOTERM_BP_FAT	GO:0051051~negative regulation of transport	6	2	0.0770786	LIF, EDN3, INHBA, HMOX1, RAC1, THBS1	228	135	13528	2.63704	1	0.556448	74.8735
GOTERM_BP_FAT	GO:0051046~regulation of secretion	6	2	0.252335	LIF, EDN3, INHBA, CADM1, HMOX1, TAC1	228	202	13528	1.76238	1	0.857986	99.3313
GOTERM_BP_FAT	GO:0051047~positive regulation of secretion	4	1.33333	0.276557	EDN3, INHBA, CADM1, TAC1	228	109	13528	2.17737	1	0.878762	99.6208
GOTERM_BP_FAT	GO:0046883~regulation of hormone secretion	3	1	0.304117	LIF, EDN3, INHBA	228	66	13528	2.69697	1	0.898685	99.8057
GOTERM_BP_FAT	GO:0060341~regulation of cellular localization	5	1.66667	0.601259	LIF, EDN3, INHBA, CADM1, HMOX1	228	248	13528	1.19624	1	0.98903	100
Annotation Cluster 66	Enrichment Score: 0.76266951556436
Category	Term	Count	%	PValue	Genes	List Total	Pop Hits	Pop Total	Fold Enrichment	Bonferroni	Benjamini	FDR
GOTERM_BP_FAT	GO:0002683~negative regulation of immune system process	5	1.66667	0.0508369	INHBA, HMOX1, CTLA4, PAWR, THBS1	228	83	13528	3.5743	1	0.449816	59.2801
GOTERM_BP_FAT	GO:0002695~negative regulation of leukocyte activation	4	1.33333	0.0705177	INHBA, HMOX1, CTLA4, PAWR	228	57	13528	4.16374	1	0.532404	71.6138
GOTERM_BP_FAT	GO:0050865~regulation of cell activation	7	2.33333	0.0747431	INHBA, HMOX1, CTLA4, TAC1, TLR4, PAWR, THBS1	228	175	13528	2.37333	1	0.548544	73.7558
GOTERM_BP_FAT	GO:0050866~negative regulation of cell activation	4	1.33333	0.0827033	INHBA, HMOX1, CTLA4, PAWR	228	61	13528	3.89071	1	0.574103	77.3841
GOTERM_BP_FAT	GO:0002694~regulation of leukocyte activation	6	2	0.147439	INHBA, HMOX1, CTLA4, TAC1, PAWR, THBS1	228	166	13528	2.14458	1	0.725638	93.5866
GOTERM_BP_FAT	GO:0051250~negative regulation of lymphocyte activation	3	1	0.229374	INHBA, CTLA4, PAWR	228	54	13528	3.2963	1	0.838164	98.8743
GOTERM_BP_FAT	GO:0050670~regulation of lymphocyte proliferation	3	1	0.40721	CTLA4, TAC1, PAWR	228	83	13528	2.14458	1	0.947791	99.9877
GOTERM_BP_FAT	GO:0070663~regulation of leukocyte proliferation	3	1	0.413066	CTLA4, TAC1, PAWR	228	84	13528	2.11905	1	0.948554	99.9896
GOTERM_BP_FAT	GO:0032944~regulation of mononuclear cell proliferation	3	1	0.413066	CTLA4, TAC1, PAWR	228	84	13528	2.11905	1	0.948554	99.9896
GOTERM_BP_FAT	GO:0051249~regulation of lymphocyte activation	4	1.33333	0.45365	INHBA, CTLA4, TAC1, PAWR	228	148	13528	1.6036	1	0.960225	99.997
Annotation Cluster 67	Enrichment Score: 0.759297146786434
Category	Term	Count	%	PValue	Genes	List Total	Pop Hits	Pop Total	Fold Enrichment	Bonferroni	Benjamini	FDR
INTERPRO	IPR000242:Protein-tyrosine phosphatase, receptor/non-receptor type	4	1.33333	0.0291105	PTPRB, PTPRD, PTPN13, PTPN22	280	40	16659	5.94964	1	0.914965	35.2546
SMART	SM00194:PTPc	4	1.33333	0.0407371	PTPRB, PTPRD, PTPN13, PTPN22	175	40	9079	5.188	0.99704	0.856421	38.7816
SP_PIR_KEYWORDS	tyrosine-specific phosphatase	3	1	0.0815059	PTPRB, PTPRD, PTPN13	296	31	19235	6.28869	1	0.610522	68.9796
SP_PIR_KEYWORDS	phosphoric monoester hydrolase	4	1.33333	0.0895605	PTPRB, PTPRD, PTPN13, PPP2R2C	296	69	19235	3.76714	1	0.625128	72.5221
UP_SEQ_FEATURE	active site:Phosphocysteine intermediate	4	1.33333	0.136899	PTPRB, PTPRD, PTPN13, PTPN22	296	83	19113	3.11185	1	0.978586	90.1316
INTERPRO	IPR000387:Protein-tyrosine phosphatase	4	1.33333	0.154422	PTPRB, PTPRD, PTPN13, PTPN22	280	81	16659	2.9381	1	0.973432	91.5259
INTERPRO	IPR000387:Dual-specific/protein-tyrosine phosphatase, conserved region	4	1.33333	0.158432	PTPRB, PTPRD, PTPN13, PTPN22	280	82	16659	2.90226	1	0.972611	92.0984
INTERPRO	IPR016130:Protein-tyrosine phosphatase, active site	4	1.33333	0.18734	PTPRB, PTPRD, PTPN13, PTPN22	280	89	16659	2.674	1	0.974551	95.2756
UP_SEQ_FEATURE	domain:Tyrosine-protein phosphatase	3	1	0.248238	PTPRB, PTPN13, PTPN22	296	62	19113	3.1244	1	0.995965	98.8761
GOTERM_MF_FAT	GO:0004725~protein tyrosine phosphatase activity	4	1.33333	0.262801	PTPRB, PTPRD, PTPN13, PTPN22	223	104	12983	2.23922	1	0.940144	98.7142
GOTERM_MF_FAT	GO:0004721~phosphoprotein phosphatase activity	5	1.66667	0.311658	PTPRB, PTPRD, PTPN13, PTPN22, PPAP2B	223	165	12983	1.76423	1	0.951821	99.517
SP_PIR_KEYWORDS	protein phosphatase	4	1.33333	0.321595	PTPRB, PTPRD, PTPN13, PTPN22	296	130	19235	1.99948	1	0.87231	99.5214
GOTERM_BP_FAT	GO:0006470~protein amino acid dephosphorylation	4	1.33333	0.38659	PTPRB, PTPRD, PTPN13, PTPN22	228	133	13528	1.78446	1	0.939575	99.9779
GOTERM_BP_FAT	GO:0016311~dephosphorylation	4	1.33333	0.479648	PTPRB, PTPRD, PTPN13, PTPN22	228	154	13528	1.54113	1	0.967049	99.9987
GOTERM_MF_FAT	GO:0016791~phosphatase activity	5	1.66667	0.619379	PTPRB, PTPRD, PTPN13, PTPN22, PPAP2B	223	249	12983	1.16907	1	0.996846	99.9999
Annotation Cluster 68	Enrichment Score: 0.7525523582318212
Category	Term	Count	%	PValue	Genes	List Total	Pop Hits	Pop Total	Fold Enrichment	Bonferroni	Benjamini	FDR
GOTERM_CC_FAT	GO:0008076~voltage-gated potassium channel complex	6	2	0.0154479	KCNH1, KCNMA1, KCNS3, KCNG1, TNFAIP1, KCTD12	218	86	12782	4.09068	0.974629	0.263746	18.1609
GOTERM_CC_FAT	GO:0034705~potassium channel complex	6	2	0.0154479	KCNH1, KCNMA1, KCNS3, KCNG1, TNFAIP1, KCTD12	218	86	12782	4.09068	0.974629	0.263746	18.1609
GOTERM_MF_FAT	GO:0005249~voltage-gated potassium channel activity	6	2	0.0284267	KCNH1, KCNMA1, KCNS3, KCNG1, TNFAIP1, KCTD12	223	100	12983	3.49318	0.999999	0.816927	33.7541
INTERPRO	IPR003131:Potassium channel, voltage dependent, Kv, tetramerisation	4	1.33333	0.0563459	KCNS3, KCNG1, TNFAIP1, KCTD12	280	52	16659	4.57665	1	0.94054	57.4028
GOTERM_BP_FAT	GO:0055085~transmembrane transport	16	5.33333	0.0564925	KCNMA1, KCNH1, SLC16A14, SLC39A10, AQP4, SFXN2, TCN2, KCNS3, SLC25A25, SLC2A3, FOLR1, SLC16A9, SLC35B4, NUP35, KCNG1, MVP	228	569	13528	1.66842	1	0.476725	63.2623
UP_SEQ_FEATURE	region of interest:Segment H5 (pore-forming)	3	1	0.0690045	KCNH1, KCNS3, KCNG1	296	28	19113	6.91832	1	0.929809	67.5254
GOTERM_CC_FAT	GO:0034703~cation channel complex	6	2	0.0742927	KCNH1, KCNMA1, KCNS3, KCNG1, TNFAIP1, KCTD12	218	132	12782	2.66514	1	0.503769	62.9821
GOTERM_MF_FAT	GO:0005267~potassium channel activity	6	2	0.0780324	KCNH1, KCNMA1, KCNS3, KCNG1, TNFAIP1, KCTD12	223	133	12983	2.62645	1	0.894703	68.6555
INTERPRO	IPR003091:Voltage-dependent potassium channel	3	1	0.105211	KCNMA1, KCNS3, KCNG1	280	33	16659	5.40877	1	0.961074	80.5201
GOTERM_MF_FAT	GO:0022843~voltage-gated cation channel activity	6	2	0.10776	KCNH1, KCNMA1, KCNS3, KCNG1, TNFAIP1, KCTD12	223	147	12983	2.37632	1	0.903184	80.3707
GOTERM_BP_FAT	GO:0000041~transition metal ion transport	4	1.33333	0.116693	SLC39A10, SFXN2, TCN2, FTH1	228	71	13528	3.34272	1	0.664972	88.1957
SP_PIR_KEYWORDS	potassium channel	4	1.33333	0.117988	KCNH1, KCNMA1, KCNS3, KCNG1	296	78	19235	3.33247	1	0.673967	82.2453
GOTERM_BP_FAT	GO:0006813~potassium ion transport	6	2	0.132013	KCNH1, KCNMA1, KCNS3, KCNG1, TNFAIP1, KCTD12	228	160	13528	2.225	1	0.691534	91.2664
GOTERM_CC_FAT	GO:0034702~ion channel complex	7	2.33333	0.137537	KCNH1, KCNMA1, KCNS3, CHRNA1, KCNG1, TNFAIP1, KCTD12	218	205	12782	2.0021	1	0.652906	85.1139
GOTERM_MF_FAT	GO:0022838~substrate specific channel activity	11	3.66667	0.144783	KCNH1, KCNMA1, KCNS3, GPM6A, AQP4, GRIA3, CHRNA1, FXYD6, KCNG1, TNFAIP1, KCTD12	223	398	12983	1.60909	1	0.892715	89.2826
GOTERM_MF_FAT	GO:0015267~channel activity	11	3.66667	0.168986	KCNH1, KCNMA1, KCNS3, GPM6A, AQP4, GRIA3, CHRNA1, FXYD6, KCNG1, TNFAIP1, KCTD12	223	412	12983	1.55441	1	0.917176	92.887
GOTERM_MF_FAT	GO:0022803~passive transmembrane transporter activity	11	3.66667	0.170923	KCNH1, KCNMA1, KCNS3, GPM6A, AQP4, GRIA3, CHRNA1, FXYD6, KCNG1, TNFAIP1, KCTD12	223	413	12983	1.55065	1	0.913911	93.1201
INTERPRO	IPR000210:BTB/POZ-like	6	2	0.182276	KCNS3, BTBD2, KLHL4, KCNG1, TNFAIP1, KCTD12	280	179	16659	1.99429	1	0.977425	94.8234
INTERPRO	IPR011333:BTB/POZ fold	6	2	0.187991	KCNS3, BTBD2, KLHL4, KCNG1, TNFAIP1, KCTD12	280	181	16659	1.97226	1	0.972038	95.331
GOTERM_MF_FAT	GO:0005261~cation channel activity	8	2.66667	0.192129	KCNH1, KCNMA1, KCNS3, GPM6A, CHRNA1, KCNG1, TNFAIP1, KCTD12	223	275	12983	1.69366	1	0.923971	95.2477
GOTERM_MF_FAT	GO:0046873~metal ion transmembrane transporter activity	9	3	0.200108	KCNH1, KCNMA1, KCNS3, GPM6A, SLC39A10, CHRNA1, KCNG1, TNFAIP1, KCTD12	223	328	12983	1.59749	1	0.92308	95.8758
GOTERM_MF_FAT	GO:0005216~ion channel activity	10	3.33333	0.216705	KCNH1, KCNMA1, KCNS3, GPM6A, GRIA3, CHRNA1, FXYD6, KCNG1, TNFAIP1, KCTD12	223	386	12983	1.50828	1	0.926799	96.9428
UP_SEQ_FEATURE	short sequence motif:Selectivity filter	3	1	0.219697	KCNH1, KCNS3, KCNG1	296	57	19113	3.39847	1	0.994536	97.9803
GOTERM_MF_FAT	GO:0022832~voltage-gated channel activity	6	2	0.241235	KCNH1, KCNMA1, KCNS3, KCNG1, TNFAIP1, KCTD12	223	195	12983	1.79138	1	0.933388	98.0591
GOTERM_MF_FAT	GO:0005244~voltage-gated ion channel activity	6	2	0.241235	KCNH1, KCNMA1, KCNS3, KCNG1, TNFAIP1, KCTD12	223	195	12983	1.79138	1	0.933388	98.0591
GOTERM_BP_FAT	GO:0030001~metal ion transport	11	3.66667	0.255364	KCNH1, KCNMA1, KCNS3, SLC39A10, SFXN2, TCN2, KCNG1, TNFAIP1, FTH1, F2R, KCTD12	228	465	13528	1.40358	1	0.859992	99.3765
SMART	SM00225:BTB	6	2	0.257962	KCNS3, BTBD2, KLHL4, KCNG1, TNFAIP1, KCTD12	175	179	9079	1.73899	1	0.914312	97.0409
SP_PIR_KEYWORDS	potassium transport	4	1.33333	0.258984	KCNH1, KCNMA1, KCNS3, KCNG1	296	115	19235	2.26028	1	0.844228	98.3863
GOTERM_MF_FAT	GO:0022836~gated channel activity	8	2.66667	0.277795	KCNH1, KCNMA1, KCNS3, GRIA3, CHRNA1, KCNG1, TNFAIP1, KCTD12	223	310	12983	1.50244	1	0.947544	99.0411
INTERPRO	IPR005821:Ion transport	4	1.33333	0.280192	KCNH1, KCNMA1, KCNS3, KCNG1	280	110	16659	2.16351	1	0.992724	99.2075
SP_PIR_KEYWORDS	potassium	4	1.33333	0.304815	KCNH1, KCNMA1, KCNS3, KCNG1	296	126	19235	2.06296	1	0.866839	99.33
SP_PIR_KEYWORDS	ionic channel	7	2.33333	0.362122	KCNH1, KCNMA1, KCNS3, GRIA3, CHRNA1, FXYD6, KCNG1	296	318	19235	1.43045	1	0.898278	99.795
GOTERM_MF_FAT	GO:0030955~potassium ion binding	4	1.33333	0.374918	KCNH1, KCNMA1, KCNS3, KCNG1	223	128	12983	1.81937	1	0.971831	99.8781
SP_PIR_KEYWORDS	voltage-gated channel	4	1.33333	0.405003	KCNH1, KCNMA1, KCNS3, KCNG1	296	150	19235	1.73288	1	0.920635	99.9214
GOTERM_BP_FAT	GO:0006811~ion transport	15	5	0.413975	KCNH1, KCNMA1, SLC39A10, GRIA3, SFXN2, TCN2, FXYD6, FTH1, KCNS3, SLC1A2, CHRNA1, TNFAIP1, KCNG1, F2R, KCTD12	228	768	13528	1.15885	1	0.948579	99.9899
GOTERM_BP_FAT	GO:0006812~cation transport	11	3.66667	0.44575	KCNH1, KCNMA1, KCNS3, SLC39A10, SFXN2, TCN2, KCNG1, TNFAIP1, FTH1, F2R, KCTD12	228	553	13528	1.18023	1	0.958121	99.9961
SP_PIR_KEYWORDS	ion transport	10	3.33333	0.528942	KCNH1, KCNMA1, KCNS3, SLC39A10, GRIA3, SFXN2, CHRNA1, TCN2, FXYD6, KCNG1	296	578	19235	1.12428	1	0.960889	99.9968
GOTERM_BP_FAT	GO:0015674~di-, tri-valent inorganic cation transport	4	1.33333	0.570353	SFXN2, TCN2, FTH1, F2R	228	176	13528	1.34848	1	0.985114	100
GOTERM_BP_FAT	GO:0015672~monovalent inorganic cation transport	6	2	0.620786	KCNH1, KCNMA1, KCNS3, KCNG1, TNFAIP1, KCTD12	228	318	13528	1.1195	1	0.991127	100
UP_SEQ_FEATURE	domain:BTB	3	1	0.646753	BTBD2, KLHL4, TNFAIP1	296	142	19113	1.36417	1	0.999996	100
GOTERM_MF_FAT	GO:0031420~alkali metal ion binding	4	1.33333	0.751761	KCNH1, KCNMA1, KCNS3, KCNG1	223	228	12983	1.0214	1	0.999262	100
Annotation Cluster 69	Enrichment Score: 0.7376081318034844
Category	Term	Count	%	PValue	Genes	List Total	Pop Hits	Pop Total	Fold Enrichment	Bonferroni	Benjamini	FDR
INTERPRO	IPR006210:EGF-like	8	2.66667	0.0527672	EREG, ITGB8, CD248, SORL1, DLL1, DLK1, THBS1, MEGF10	280	201	16659	2.36802	1	0.943757	54.9629
INTERPRO	IPR013032:EGF-like region, conserved site	10	3.33333	0.0589458	LAMB3, EREG, ITGB8, LAMA5, CD248, SORL1, DLL1, DLK1, THBS1, MEGF10	280	293	16659	2.03059	1	0.934734	59.0975
SMART	SM00181:EGF	8	2.66667	0.0911543	EREG, ITGB8, CD248, SORL1, DLL1, DLK1, THBS1, MEGF10	175	201	9079	2.06488	0.999998	0.931179	67.6239
UP_SEQ_FEATURE	domain:EGF-like 3	4	1.33333	0.109703	DLL1, DLK1, THBS1, MEGF10	296	75	19113	3.44378	1	0.963171	83.924
UP_SEQ_FEATURE	domain:EGF-like 5	3	1	0.131708	DLL1, DLK1, MEGF10	296	41	19113	4.7247	1	0.977395	89.1555
UP_SEQ_FEATURE	domain:EGF-like 6	3	1	0.142241	DLL1, DLK1, MEGF10	296	43	19113	4.50495	1	0.979766	91.0498
SP_PIR_KEYWORDS	egf-like domain	7	2.33333	0.143245	EREG, CD248, SORL1, DLL1, DLK1, THBS1, MEGF10	296	230	19235	1.97775	1	0.699989	88.0988
INTERPRO	IPR006209:EGF	5	1.66667	0.164407	EREG, CD248, DLL1, DLK1, THBS1	280	127	16659	2.34238	1	0.969696	92.8849
UP_SEQ_FEATURE	domain:EGF-like 1	4	1.33333	0.282921	DLL1, DLK1, THBS1, MEGF10	296	120	19113	2.15236	1	0.997926	99.4654
INTERPRO	IPR013111:EGF, extracellular	3	1	0.284693	ITGB8, DLK1, MEGF10	280	63	16659	2.83316	1	0.992491	99.2774
UP_SEQ_FEATURE	domain:EGF-like 2	3	1	0.394915	DLL1, DLK1, MEGF10	296	88	19113	2.20128	1	0.999549	99.963
INTERPRO	IPR000742:EGF-like, type 3	5	1.66667	0.407423	EREG, DLL1, DLK1, THBS1, MEGF10	280	194	16659	1.53341	1	0.998043	99.9547
INTERPRO	IPR001881:EGF-like calcium-binding	3	1	0.479787	CD248, DLL1, DLK1	280	96	16659	1.85926	1	0.998903	99.9933
SMART	SM00179:EGF_CA	3	1	0.552578	CD248, DLL1, DLK1	175	96	9079	1.62125	1	0.988933	99.9924
Annotation Cluster 70	Enrichment Score: 0.7337055941989544
Category	Term	Count	%	PValue	Genes	List Total	Pop Hits	Pop Total	Fold Enrichment	Bonferroni	Benjamini	FDR
GOTERM_BP_FAT	GO:0031349~positive regulation of defense response	4	1.33333	0.124035	CADM1, EREG, TAC1, TLR4	228	73	13528	3.25114	1	0.679358	89.7761
GOTERM_BP_FAT	GO:0045089~positive regulation of innate immune response	3	1	0.180285	CADM1, EREG, TLR4	228	46	13528	3.86957	1	0.777671	96.7396
GOTERM_BP_FAT	GO:0050778~positive regulation of immune response	5	1.66667	0.226533	C3AR1, CADM1, EREG, PTPN22, TLR4	228	145	13528	2.04598	1	0.836004	98.8006
GOTERM_BP_FAT	GO:0045088~regulation of innate immune response	3	1	0.229374	CADM1, EREG, TLR4	228	54	13528	3.2963	1	0.838164	98.8743
Annotation Cluster 71	Enrichment Score: 0.7207398576641832
Category	Term	Count	%	PValue	Genes	List Total	Pop Hits	Pop Total	Fold Enrichment	Bonferroni	Benjamini	FDR
GOTERM_CC_FAT	GO:0031410~cytoplasmic vesicle	19	6.33333	0.0253509	MTSS1, CADM1, F13A1, TLR1, CTLA4, RASSF9, DLL1, GRIA3, VGF, GCH1, SLC32A1, APLNR, GAD2, ARRB2, VEGFA, RAC1, THBS1, FNDC3A, ATP8A1	218	642	12782	1.73525	0.997665	0.315281	28.1474
GOTERM_CC_FAT	GO:0031982~vesicle	19	6.33333	0.0364372	MTSS1, CADM1, F13A1, TLR1, CTLA4, RASSF9, DLL1, GRIA3, VGF, GCH1, SLC32A1, APLNR, GAD2, ARRB2, VEGFA, RAC1, THBS1, FNDC3A, ATP8A1	218	670	12782	1.66273	0.999843	0.38532	37.9866
GOTERM_CC_FAT	GO:0044433~cytoplasmic vesicle part	8	2.66667	0.0404309	SLC32A1, GAD2, F13A1, VEGFA, RASSF9, GRIA3, VGF, THBS1	218	187	12782	2.50836	0.999941	0.401081	41.2151
GOTERM_CC_FAT	GO:0012506~vesicle membrane	6	2	0.11456	SLC32A1, GAD2, RASSF9, GRIA3, VGF, FNDC3A	218	151	12782	2.32979	1	0.616011	79.1179
GOTERM_CC_FAT	GO:0031093~platelet alpha granule lumen	3	1	0.153336	F13A1, VEGFA, THBS1	218	41	12782	4.29022	1	0.674489	88.2668
GOTERM_CC_FAT	GO:0060205~cytoplasmic membrane-bounded vesicle lumen	3	1	0.171344	F13A1, VEGFA, THBS1	218	44	12782	3.99771	1	0.69845	91.1035
GOTERM_CC_FAT	GO:0031983~vesicle lumen	3	1	0.183536	F13A1, VEGFA, THBS1	218	46	12782	3.82389	1	0.716153	92.6488
GOTERM_CC_FAT	GO:0030136~clathrin-coated vesicle	5	1.66667	0.186644	SLC32A1, GAD2, CADM1, CTLA4, RASSF9	218	132	12782	2.22095	1	0.713527	93.001
GOTERM_CC_FAT	GO:0030659~cytoplasmic vesicle membrane	5	1.66667	0.211023	SLC32A1, GAD2, RASSF9, GRIA3, VGF	218	139	12782	2.1091	1	0.75301	95.2696
GOTERM_CC_FAT	GO:0016023~cytoplasmic membrane-bounded vesicle	13	4.33333	0.225505	SLC32A1, MTSS1, GAD2, CADM1, F13A1, VEGFA, RAC1, CTLA4, RASSF9, GRIA3, THBS1, VGF, FNDC3A	218	550	12782	1.38587	1	0.754024	96.2733
GOTERM_CC_FAT	GO:0030665~clathrin coated vesicle membrane	3	1	0.227022	SLC32A1, GAD2, RASSF9	218	53	12782	3.31885	1	0.748713	96.3662
GOTERM_CC_FAT	GO:0031091~platelet alpha granule	3	1	0.245897	F13A1, VEGFA, THBS1	218	56	12782	3.14106	1	0.764947	97.3567
GOTERM_CC_FAT	GO:0031988~membrane-bounded vesicle	13	4.33333	0.258673	SLC32A1, MTSS1, GAD2, CADM1, F13A1, VEGFA, RAC1, CTLA4, RASSF9, GRIA3, THBS1, VGF, FNDC3A	218	568	12782	1.34195	1	0.777525	97.8786
GOTERM_CC_FAT	GO:0030135~coated vesicle	5	1.66667	0.284741	SLC32A1, GAD2, CADM1, CTLA4, RASSF9	218	159	12782	1.84381	1	0.800911	98.6619
GOTERM_CC_FAT	GO:0030662~coated vesicle membrane	3	1	0.352497	SLC32A1, GAD2, RASSF9	218	73	12782	2.40958	1	0.866177	99.6284
GOTERM_CC_FAT	GO:0030141~secretory granule	5	1.66667	0.365187	F13A1, VEGFA, VGF, THBS1, FNDC3A	218	180	12782	1.6287	1	0.867805	99.712
GOTERM_CC_FAT	GO:0008021~synaptic vesicle	3	1	0.37089	SLC32A1, GAD2, CADM1	218	76	12782	2.31446	1	0.868065	99.7436
GOTERM_CC_FAT	GO:0012505~endomembrane system	14	4.66667	0.572396	RASSF9, GRIA3, VGF, SLC35A4, SLC32A1, GAD2, PIGM, BCHE, ARRB1, LRP12, NUP35, PPAP2B, FNDC3A, MVP	218	782	12782	1.0497	1	0.962627	99.9982
GOTERM_CC_FAT	GO:0031090~organelle membrane	12	4	0.982401	SLC32A1, GAD2, PIGM, SLC25A25, ARRB1, RASSF9, GRIA3, SFXN2, VGF, PPAP2B, FNDC3A, SLC35A4	218	1096	12782	0.641967	1	0.999991	100
Annotation Cluster 72	Enrichment Score: 0.7188175780907535
Category	Term	Count	%	PValue	Genes	List Total	Pop Hits	Pop Total	Fold Enrichment	Bonferroni	Benjamini	FDR
GOTERM_BP_FAT	GO:0051130~positive regulation of cellular component organization	7	2.33333	0.0847064	EDN3, EREG, TNFRSF12A, RAC1, TAC1, NGFR, PIK3R1	228	181	13528	2.29466	1	0.581436	78.2196
GOTERM_BP_FAT	GO:0031346~positive regulation of cell projection organization	3	1	0.186339	TNFRSF12A, RAC1, NGFR	228	47	13528	3.78723	1	0.784918	97.1304
GOTERM_BP_FAT	GO:0031344~regulation of cell projection organization	3	1	0.441902	TNFRSF12A, RAC1, NGFR	228	89	13528	2	1	0.956895	99.9957
Annotation Cluster 73	Enrichment Score: 0.7116541451046953
Category	Term	Count	%	PValue	Genes	List Total	Pop Hits	Pop Total	Fold Enrichment	Bonferroni	Benjamini	FDR
GOTERM_MF_FAT	GO:0004860~protein kinase inhibitor activity	3	1	0.125749	SOCS3, TRIB3, TRIB2	223	36	12983	4.85164	1	0.878749	85.3243
GOTERM_MF_FAT	GO:0019210~kinase inhibitor activity	3	1	0.131506	SOCS3, TRIB3, TRIB2	223	37	12983	4.72052	1	0.882604	86.6455
GOTERM_MF_FAT	GO:0019207~kinase regulator activity	4	1.33333	0.212798	SOCS3, TRIB3, TRIB2, PIK3R1	223	93	12983	2.50407	1	0.927259	96.7177
GOTERM_MF_FAT	GO:0019887~protein kinase regulator activity	3	1	0.404544	SOCS3, TRIB3, TRIB2	223	81	12983	2.15629	1	0.979264	99.939
Annotation Cluster 74	Enrichment Score: 0.7029902861828955
Category	Term	Count	%	PValue	Genes	List Total	Pop Hits	Pop Total	Fold Enrichment	Bonferroni	Benjamini	FDR
UP_SEQ_FEATURE	domain:FERM	3	1	0.169277	MYO10, PTPN13, FRMPD1	296	48	19113	4.03568	1	0.985956	94.592
INTERPRO	IPR019748:FERM central domain	3	1	0.185819	MYO10, PTPN13, FRMPD1	280	47	16659	3.79764	1	0.976522	95.1438
INTERPRO	IPR000299:FERM domain	3	1	0.185819	MYO10, PTPN13, FRMPD1	280	47	16659	3.79764	1	0.976522	95.1438
INTERPRO	IPR019749:Band 4.1 domain	3	1	0.204096	MYO10, PTPN13, FRMPD1	280	50	16659	3.56979	1	0.977829	96.523
INTERPRO	IPR019747:FERM conserved site	3	1	0.204096	MYO10, PTPN13, FRMPD1	280	50	16659	3.56979	1	0.977829	96.523
SMART	SM00295:B41	3	1	0.248664	MYO10, PTPN13, FRMPD1	175	50	9079	3.1128	1	0.930638	96.5726
Annotation Cluster 75	Enrichment Score: 0.6986452781535205
Category	Term	Count	%	PValue	Genes	List Total	Pop Hits	Pop Total	Fold Enrichment	Bonferroni	Benjamini	FDR
GOTERM_BP_FAT	GO:0007389~pattern specification process	9	3	0.0810142	ASCL1, DLX2, EGR2, BTG2, FOXA2, LHX1, VEGFA, DLL1, CXCL12	228	267	13528	2	1	0.568057	76.6561
GOTERM_BP_FAT	GO:0003002~regionalization	6	2	0.236657	DLX2, EGR2, BTG2, FOXA2, LHX1, DLL1	228	197	13528	1.80711	1	0.843633	99.0441
GOTERM_BP_FAT	GO:0009952~anterior/posterior pattern formation	4	1.33333	0.418199	BTG2, FOXA2, LHX1, DLL1	228	140	13528	1.69524	1	0.949788	99.9911
Annotation Cluster 76	Enrichment Score: 0.6847979827623001
Category	Term	Count	%	PValue	Genes	List Total	Pop Hits	Pop Total	Fold Enrichment	Bonferroni	Benjamini	FDR
GOTERM_BP_FAT	GO:0042326~negative regulation of phosphorylation	4	1.33333	0.0394941	INHBA, PRKCZ, FAM129A, IGFBP3	228	45	13528	5.27407	1	0.392278	50.037
GOTERM_BP_FAT	GO:0010563~negative regulation of phosphorus metabolic process	4	1.33333	0.0464299	INHBA, PRKCZ, FAM129A, IGFBP3	228	48	13528	4.94444	1	0.428951	55.8989
GOTERM_BP_FAT	GO:0045936~negative regulation of phosphate metabolic process	4	1.33333	0.0464299	INHBA, PRKCZ, FAM129A, IGFBP3	228	48	13528	4.94444	1	0.428951	55.8989
GOTERM_BP_FAT	GO:0042327~positive regulation of phosphorylation	5	1.66667	0.0803255	LIF, EREG, TLR4, THBS1, FAM129A	228	97	13528	3.05842	1	0.56661	76.3531
GOTERM_BP_FAT	GO:0010562~positive regulation of phosphorus metabolic process	5	1.66667	0.0875474	LIF, EREG, TLR4, THBS1, FAM129A	228	100	13528	2.96667	1	0.590511	79.3549
GOTERM_BP_FAT	GO:0045937~positive regulation of phosphate metabolic process	5	1.66667	0.0875474	LIF, EREG, TLR4, THBS1, FAM129A	228	100	13528	2.96667	1	0.590511	79.3549
GOTERM_BP_FAT	GO:0001933~negative regulation of protein amino acid phosphorylation	3	1	0.100186	PRKCZ, FAM129A, IGFBP3	228	32	13528	5.5625	1	0.625281	83.763
GOTERM_BP_FAT	GO:0001932~regulation of protein amino acid phosphorylation	6	2	0.16619	LIF, PRKCZ, SOCS3, TLR4, FAM129A, IGFBP3	228	173	13528	2.0578	1	0.753597	95.6271
GOTERM_BP_FAT	GO:0050730~regulation of peptidyl-tyrosine phosphorylation	3	1	0.316511	LIF, PRKCZ, TLR4	228	68	13528	2.61765	1	0.906839	99.8574
GOTERM_BP_FAT	GO:0031400~negative regulation of protein modification process	4	1.33333	0.322424	PRKCZ, PSME3, FAM129A, IGFBP3	228	119	13528	1.9944	1	0.909772	99.8772
GOTERM_BP_FAT	GO:0032269~negative regulation of cellular protein metabolic process	5	1.66667	0.35753	PRKCZ, PSME3, THBS1, FAM129A, IGFBP3	228	180	13528	1.64815	1	0.928474	99.9509
GOTERM_BP_FAT	GO:0031399~regulation of protein modification process	7	2.33333	0.375117	LIF, PRKCZ, SOCS3, PSME3, TLR4, FAM129A, IGFBP3	228	295	13528	1.40791	1	0.936363	99.9695
GOTERM_BP_FAT	GO:0051248~negative regulation of protein metabolic process	5	1.66667	0.384673	PRKCZ, PSME3, THBS1, FAM129A, IGFBP3	228	187	13528	1.58645	1	0.938967	99.9766
GOTERM_BP_FAT	GO:0001934~positive regulation of protein amino acid phosphorylation	3	1	0.441902	LIF, TLR4, FAM129A	228	89	13528	2	1	0.956895	99.9957
GOTERM_BP_FAT	GO:0001819~positive regulation of cytokine production	3	1	0.447577	EREG, TLR4, THBS1	228	90	13528	1.97778	1	0.958509	99.9964
GOTERM_BP_FAT	GO:0032268~regulation of cellular protein metabolic process	9	3	0.544066	LIF, PRKCZ, EIF4E3, SOCS3, PSME3, TLR4, THBS1, FAM129A, IGFBP3	228	474	13528	1.12658	1	0.981129	99.9999
GOTERM_BP_FAT	GO:0032270~positive regulation of cellular protein metabolic process	5	1.66667	0.551612	LIF, PSME3, TLR4, THBS1, FAM129A	228	233	13528	1.27325	1	0.98248	99.9999
GOTERM_BP_FAT	GO:0051247~positive regulation of protein metabolic process	5	1.66667	0.585136	LIF, PSME3, TLR4, THBS1, FAM129A	228	243	13528	1.22085	1	0.986951	100
GOTERM_BP_FAT	GO:0031401~positive regulation of protein modification process	4	1.33333	0.610714	LIF, PSME3, TLR4, FAM129A	228	187	13528	1.26916	1	0.990029	100
Annotation Cluster 77	Enrichment Score: 0.679837612327875
Category	Term	Count	%	PValue	Genes	List Total	Pop Hits	Pop Total	Fold Enrichment	Bonferroni	Benjamini	FDR
GOTERM_CC_FAT	GO:0043198~dendritic shaft	3	1	0.0228274	SLC1A2, MAP2, GRIA3	218	14	12782	12.5642	0.995702	0.322446	25.7154
GOTERM_CC_FAT	GO:0030425~dendrite	4	1.33333	0.524173	SLC1A2, CADM1, MAP2, GRIA3	218	163	12782	1.43885	1	0.946136	99.993
GOTERM_CC_FAT	GO:0044463~cell projection part	4	1.33333	0.763054	KCNMA1, SLC1A2, MAP2, GRIA3	218	234	12782	1.00227	1	0.993244	100
Annotation Cluster 78	Enrichment Score: 0.646712780782895
Category	Term	Count	%	PValue	Genes	List Total	Pop Hits	Pop Total	Fold Enrichment	Bonferroni	Benjamini	FDR
GOTERM_MF_FAT	GO:0042277~peptide binding	7	2.33333	0.13486	C3AR1, GPX3, SLC7A8, NPR3, TUBB3, PIK3R1, F2R	223	203	12983	2.00758	1	0.881426	87.3633
GOTERM_BP_FAT	GO:0019932~second-messenger-mediated signaling	7	2.33333	0.200552	EDN3, GNAL, ADCY8, NPR3, CORT, TUBB3, F2R	228	235	13528	1.76738	1	0.805621	97.8815
GOTERM_MF_FAT	GO:0001653~peptide receptor activity	4	1.33333	0.309399	C3AR1, NPR3, TUBB3, F2R	223	114	12983	2.0428	1	0.955559	99.4939
GOTERM_MF_FAT	GO:0008528~peptide receptor activity, G-protein coupled	4	1.33333	0.309399	C3AR1, NPR3, TUBB3, F2R	223	114	12983	2.0428	1	0.955559	99.4939
Annotation Cluster 79	Enrichment Score: 0.6412503806467195
Category	Term	Count	%	PValue	Genes	List Total	Pop Hits	Pop Total	Fold Enrichment	Bonferroni	Benjamini	FDR
UP_SEQ_FEATURE	repeat:LRR 7	7	2.33333	0.0571556	OGN, LRRTM2, TLR1, FBXL7, TLR4, LRRC15, LGR4	296	177	19113	2.55365	1	0.906414	60.3776
UP_SEQ_FEATURE	repeat:LRR 8	6	2	0.0813918	LRRTM2, TLR1, FBXL7, TLR4, LRRC15, LGR4	296	149	19113	2.60017	1	0.935018	73.695
UP_SEQ_FEATURE	repeat:LRR 10	5	1.66667	0.107544	LRRTM2, FBXL7, TLR4, LRRC15, LGR4	296	117	19113	2.75944	1	0.967765	83.2997
UP_SEQ_FEATURE	repeat:LRR 6	7	2.33333	0.107773	OGN, LRRTM2, TLR1, FBXL7, TLR4, LRRC15, LGR4	296	210	19113	2.15236	1	0.964496	83.3667
UP_SEQ_FEATURE	repeat:LRR 5	7	2.33333	0.148541	OGN, LRRTM2, TLR1, FBXL7, TLR4, LRRC15, LGR4	296	231	19113	1.9567	1	0.98137	92.0298
UP_SEQ_FEATURE	repeat:LRR 9	5	1.66667	0.15631	LRRTM2, FBXL7, TLR4, LRRC15, LGR4	296	135	19113	2.39152	1	0.98177	93.1
UP_SEQ_FEATURE	repeat:LRR 15	3	1	0.185885	TLR4, LRRC15, LGR4	296	51	19113	3.79829	1	0.989057	96.0638
UP_SEQ_FEATURE	repeat:LRR 4	7	2.33333	0.195103	OGN, LRRTM2, TLR1, FBXL7, TLR4, LRRC15, LGR4	296	252	19113	1.79364	1	0.990525	96.7093
UP_SEQ_FEATURE	repeat:LRR 1	8	2.66667	0.22193	OGN, LRRTM2, TLR1, FBXL7, TLR4, LRRC15, LGR4, NYNRIN	296	318	19113	1.62443	1	0.994244	98.0693
UP_SEQ_FEATURE	repeat:LRR 2	8	2.66667	0.224369	OGN, LRRTM2, TLR1, FBXL7, TLR4, LRRC15, LGR4, NYNRIN	296	319	19113	1.61933	1	0.993984	98.1623
SP_PIR_KEYWORDS	leucine-rich repeat	8	2.66667	0.227086	OGN, LRRTM2, TLR1, FBXL7, TLR4, LRRC15, LGR4, NYNRIN	296	322	19235	1.61449	1	0.81428	97.1171
INTERPRO	IPR000372:Leucine-rich repeat, cysteine-rich flanking region, N-terminal	4	1.33333	0.230689	OGN, LRRTM2, LRRC15, LGR4	280	99	16659	2.4039	1	0.984068	97.8912
UP_SEQ_FEATURE	repeat:LRR 14	3	1	0.236798	TLR4, LRRC15, LGR4	296	60	19113	3.22855	1	0.995144	98.5747
INTERPRO	IPR001611:Leucine-rich repeat	6	2	0.286556	OGN, LRRTM2, TLR1, TLR4, LRRC15, LGR4	280	213	16659	1.67596	1	0.991848	99.3046
SMART	SM00013:LRRNT	4	1.33333	0.2951	OGN, LRRTM2, LRRC15, LGR4	175	99	9079	2.09616	1	0.934117	98.3854
UP_SEQ_FEATURE	repeat:LRR 3	7	2.33333	0.311469	OGN, LRRTM2, TLR1, FBXL7, TLR4, LRRC15, LGR4	296	299	19113	1.51169	1	0.998208	99.7178
UP_SEQ_FEATURE	repeat:LRR 13	3	1	0.3282	TLR4, LRRC15, LGR4	296	76	19113	2.54885	1	0.998346	99.8084
INTERPRO	IPR003591:Leucine-rich repeat, typical subtype	4	1.33333	0.376287	LRRTM2, TLR4, LRRC15, LGR4	280	131	16659	1.81668	1	0.997504	99.9038
UP_SEQ_FEATURE	repeat:LRR 12	3	1	0.41114	TLR4, LRRC15, LGR4	296	91	19113	2.12871	1	0.999662	99.9759
INTERPRO	IPR000483:Cysteine-rich flanking region, C-terminal	3	1	0.435129	TLR1, TLR4, LRRC15	280	88	16659	2.02829	1	0.998362	99.9776
SMART	SM00369:LRR_TYP	4	1.33333	0.461097	LRRTM2, TLR4, LRRC15, LGR4	175	131	9079	1.58412	1	0.9868	99.9321
UP_SEQ_FEATURE	repeat:LRR 11	3	1	0.468683	TLR4, LRRC15, LGR4	296	102	19113	1.89915	1	0.999857	99.9952
SMART	SM00082:LRRCT	3	1	0.50566	TLR1, TLR4, LRRC15	175	88	9079	1.76864	1	0.986274	99.9755
Annotation Cluster 80	Enrichment Score: 0.6238026273532221
Category	Term	Count	%	PValue	Genes	List Total	Pop Hits	Pop Total	Fold Enrichment	Bonferroni	Benjamini	FDR
GOTERM_BP_FAT	GO:0051146~striated muscle cell differentiation	4	1.33333	0.183755	KCNH1, CHRNA1, F2R, TMOD1	228	88	13528	2.69697	1	0.782229	96.9694
GOTERM_BP_FAT	GO:0055002~striated muscle cell development	3	1	0.216987	CHRNA1, F2R, TMOD1	228	52	13528	3.42308	1	0.824427	98.5185
GOTERM_BP_FAT	GO:0055001~muscle cell development	3	1	0.241807	CHRNA1, F2R, TMOD1	228	56	13528	3.17857	1	0.847855	99.1493
GOTERM_BP_FAT	GO:0042692~muscle cell differentiation	4	1.33333	0.331625	KCNH1, CHRNA1, F2R, TMOD1	228	121	13528	1.96143	1	0.91519	99.903
Annotation Cluster 81	Enrichment Score: 0.6054724366314967
Category	Term	Count	%	PValue	Genes	List Total	Pop Hits	Pop Total	Fold Enrichment	Bonferroni	Benjamini	FDR
GOTERM_BP_FAT	GO:0048609~reproductive process in a multicellular organism	13	4.33333	0.118819	CADM1, TDRD6, TAC1, VGF, CXCL12, LIF, PROK2, INHBA, EREG, VEGFA, ANGPT1, PPAP2B, FNDC3A	228	487	13528	1.58385	1	0.668846	88.6756
GOTERM_BP_FAT	GO:0032504~multicellular organism reproduction	13	4.33333	0.118819	CADM1, TDRD6, TAC1, VGF, CXCL12, LIF, PROK2, INHBA, EREG, VEGFA, ANGPT1, PPAP2B, FNDC3A	228	487	13528	1.58385	1	0.668846	88.6756
GOTERM_BP_FAT	GO:0007281~germ cell development	4	1.33333	0.240386	TDRD6, EREG, FNDC3A, CXCL12	228	101	13528	2.34983	1	0.846871	99.1214
GOTERM_BP_FAT	GO:0048610~reproductive cellular process	5	1.66667	0.289358	TDRD6, EREG, PPAP2B, FNDC3A, CXCL12	228	162	13528	1.83128	1	0.889758	99.7211
GOTERM_BP_FAT	GO:0019953~sexual reproduction	10	3.33333	0.36228	PROK2, GNPDA1, CADM1, TDRD6, EREG, SEPP1, VGF, PPAP2B, FNDC3A, CXCL12	228	458	13528	1.29549	1	0.930488	99.9568
GOTERM_BP_FAT	GO:0007276~gamete generation	7	2.33333	0.654643	PROK2, CADM1, TDRD6, EREG, PPAP2B, FNDC3A, CXCL12	228	395	13528	1.05148	1	0.993722	100
Annotation Cluster 82	Enrichment Score: 0.6044956024144562
Category	Term	Count	%	PValue	Genes	List Total	Pop Hits	Pop Total	Fold Enrichment	Bonferroni	Benjamini	FDR
GOTERM_MF_FAT	GO:0046983~protein dimerization activity	16	5.33333	0.0455323	FOSL2, CADM1, CEBPD, CEBPG, SOX5, CREB5, ASNS, NPR3, RRAGD, DDIT3, GCH1, INHBA, PLOD1, VEGFA, ENO3, FOSL1	223	542	12983	1.71866	1	0.839443	48.5953
GOTERM_MF_FAT	GO:0042803~protein homodimerization activity	7	2.33333	0.510829	CADM1, PLOD1, VEGFA, ENO3, ASNS, NPR3, GCH1	223	334	12983	1.22017	1	0.991291	99.9963
GOTERM_MF_FAT	GO:0042802~identical protein binding	11	3.66667	0.660569	INHBA, CADM1, PLOD1, VEGFA, ENO3, ASNS, PSME3, COL2A1, NPR3, THBS1, GCH1	223	640	12983	1.00065	1	0.997827	100
Annotation Cluster 83	Enrichment Score: 0.5777216069230805
Category	Term	Count	%	PValue	Genes	List Total	Pop Hits	Pop Total	Fold Enrichment	Bonferroni	Benjamini	FDR
GOTERM_MF_FAT	GO:0043565~sequence-specific DNA binding	16	5.33333	0.0976387	MAF, IRX3, FOSL2, FOXA2, CEBPD, CEBPG, ONECUT2, CREB5, ELK3, DDIT3, DLX3, ASCL1, DLX2, LHX1, DLX4, FOSL1	223	607	12983	1.53462	1	0.921674	76.94
INTERPRO	IPR000047:Helix-turn-helix motif, lambda-like repressor	3	1	0.105211	DLX3, DLX2, DLX4	280	33	16659	5.40877	1	0.961074	80.5201
SP_PIR_KEYWORDS	Homeobox	6	2	0.313922	DLX3, DLX2, IRX3, LHX1, DLX4, ONECUT2	296	242	19235	1.61115	1	0.868385	99.4412
UP_SEQ_FEATURE	DNA-binding region:Homeobox	5	1.66667	0.338532	DLX3, DLX2, LHX1, DLX4, ONECUT2	296	190	19113	1.69924	1	0.998563	99.8498
INTERPRO	IPR017970:Homeobox, conserved site	6	2	0.349099	DLX3, DLX2, IRX3, LHX1, DLX4, ONECUT2	280	232	16659	1.5387	1	0.997447	99.8197
INTERPRO	IPR001356:Homeobox	6	2	0.359291	DLX3, DLX2, IRX3, LHX1, DLX4, ONECUT2	280	235	16659	1.51906	1	0.997633	99.8571
INTERPRO	IPR012287:Homeodomain-related	6	2	0.37062	DLX3, DLX2, IRX3, LHX1, DLX4, ONECUT2	280	238	16659	1.49991	1	0.997857	99.8901
SMART	SM00389:HOX	6	2	0.470757	DLX3, DLX2, IRX3, LHX1, DLX4, ONECUT2	175	235	9079	1.3246	1	0.985622	99.9451
Annotation Cluster 84	Enrichment Score: 0.5712691801166436
Category	Term	Count	%	PValue	Genes	List Total	Pop Hits	Pop Total	Fold Enrichment	Bonferroni	Benjamini	FDR
GOTERM_BP_FAT	GO:0030336~negative regulation of cell migration	3	1	0.248036	HMOX1, THBS1, IGFBP3	228	57	13528	3.12281	1	0.854285	99.2619
GOTERM_BP_FAT	GO:0040013~negative regulation of locomotion	3	1	0.272985	HMOX1, THBS1, IGFBP3	228	61	13528	2.91803	1	0.875643	99.5872
GOTERM_BP_FAT	GO:0051271~negative regulation of cell motion	3	1	0.285455	HMOX1, THBS1, IGFBP3	228	63	13528	2.8254	1	0.88658	99.6935
Annotation Cluster 85	Enrichment Score: 0.5680851237898045
Category	Term	Count	%	PValue	Genes	List Total	Pop Hits	Pop Total	Fold Enrichment	Bonferroni	Benjamini	FDR
KEGG_PATHWAY	hsa04930:Type II diabetes mellitus	4	1.33333	0.0582144	PRKCZ, SOCS2, SOCS3, PIK3R1	97	47	5085	4.4615	0.998552	0.886867	49.1607
SP_PIR_KEYWORDS	SH2 domain	5	1.66667	0.0914673	SOCS2, SOCS3, ABL1, GRAP2, PIK3R1	296	111	19235	2.92717	1	0.622895	73.3039
INTERPRO	IPR000980:SH2 motif	5	1.66667	0.116108	SOCS2, SOCS3, ABL1, GRAP2, PIK3R1	280	111	16659	2.68002	1	0.967686	83.7338
GOTERM_BP_FAT	GO:0043434~response to peptide hormone stimulus	6	2	0.117503	EGR2, SOCS2, BTG2, SOCS3, VGF, PIK3R1	228	154	13528	2.31169	1	0.666082	88.3808
SMART	SM00252:SH2	5	1.66667	0.163867	SOCS2, SOCS3, ABL1, GRAP2, PIK3R1	175	111	9079	2.33694	1	0.897487	87.896
UP_SEQ_FEATURE	domain:SH2	4	1.33333	0.185224	SOCS2, SOCS3, ABL1, GRAP2	296	96	19113	2.69046	1	0.989966	96.0131
KEGG_PATHWAY	hsa04910:Insulin signaling pathway	4	1.33333	0.471764	PRKCZ, SOCS2, SOCS3, PIK3R1	97	135	5085	1.55326	1	0.91663	99.9252
KEGG_PATHWAY	hsa04630:Jak-STAT signaling pathway	4	1.33333	0.56537	LIF, SOCS2, SOCS3, PIK3R1	97	155	5085	1.35284	1	0.941475	99.9917
SP_PIR_KEYWORDS	sh3 domain	4	1.33333	0.627732	UBASH3B, ABL1, GRAP2, PIK3R1	296	210	19235	1.23777	1	0.980378	99.9999
INTERPRO	IPR001452:Src homology-3 domain	4	1.33333	0.695594	UBASH3B, ABL1, GRAP2, PIK3R1	280	213	16659	1.1173	1	0.999989	100
UP_SEQ_FEATURE	domain:SH3	3	1	0.760888	UBASH3B, ABL1, PIK3R1	296	177	19113	1.09442	1	1	100
SMART	SM00326:SH3	4	1.33333	0.779966	UBASH3B, ABL1, GRAP2, PIK3R1	175	213	9079	0.974272	1	0.999146	100
Annotation Cluster 86	Enrichment Score: 0.5632296931701803
Category	Term	Count	%	PValue	Genes	List Total	Pop Hits	Pop Total	Fold Enrichment	Bonferroni	Benjamini	FDR
GOTERM_BP_FAT	GO:0002757~immune response-activating signal transduction	3	1	0.216987	C3AR1, PTPN22, TLR4	228	52	13528	3.42308	1	0.824427	98.5185
GOTERM_BP_FAT	GO:0050778~positive regulation of immune response	5	1.66667	0.226533	C3AR1, CADM1, EREG, PTPN22, TLR4	228	145	13528	2.04598	1	0.836004	98.8006
GOTERM_BP_FAT	GO:0002764~immune response-regulating signal transduction	3	1	0.241807	C3AR1, PTPN22, TLR4	228	56	13528	3.17857	1	0.847855	99.1493
GOTERM_BP_FAT	GO:0002253~activation of immune response	3	1	0.469946	C3AR1, PTPN22, TLR4	228	94	13528	1.89362	1	0.964636	99.9982
Annotation Cluster 87	Enrichment Score: 0.5110071953919464
Category	Term	Count	%	PValue	Genes	List Total	Pop Hits	Pop Total	Fold Enrichment	Bonferroni	Benjamini	FDR
KEGG_PATHWAY	hsa04666:Fc gamma R-mediated phagocytosis	5	1.66667	0.103967	MYO10, RAC1, PIP5K1C, PPAP2B, PIK3R1	97	95	5085	2.75909	0.999994	0.863891	71.0097
GOTERM_BP_FAT	GO:0006644~phospholipid metabolic process	6	2	0.215305	PIGM, LPGAT1, LIPG, PIP5K1C, PPAP2B, PIK3R1	228	190	13528	1.87368	1	0.823887	98.4628
GOTERM_BP_FAT	GO:0019637~organophosphate metabolic process	6	2	0.245893	PIGM, LPGAT1, LIPG, PIP5K1C, PPAP2B, PIK3R1	228	200	13528	1.78	1	0.8524	99.2249
GOTERM_BP_FAT	GO:0030384~phosphoinositide metabolic process	3	1	0.347253	PIGM, PIP5K1C, PIK3R1	228	73	13528	2.43836	1	0.923721	99.9355
GOTERM_BP_FAT	GO:0006650~glycerophospholipid metabolic process	3	1	0.591995	PIGM, PIP5K1C, PIK3R1	228	118	13528	1.50847	1	0.987852	100
GOTERM_BP_FAT	GO:0046486~glycerolipid metabolic process	3	1	0.7591	PIGM, PIP5K1C, PIK3R1	228	162	13528	1.09877	1	0.998537	100
Annotation Cluster 88	Enrichment Score: 0.509249801723913
Category	Term	Count	%	PValue	Genes	List Total	Pop Hits	Pop Total	Fold Enrichment	Bonferroni	Benjamini	FDR
GOTERM_BP_FAT	GO:0034101~erythrocyte homeostasis	4	1.33333	0.0488667	INHBA, HMOX1, CEBPG, VEGFA	228	49	13528	4.84354	1	0.440277	57.7999
GOTERM_BP_FAT	GO:0048872~homeostasis of number of cells	5	1.66667	0.0875474	INHBA, HMOX1, CEBPG, VEGFA, F2R	228	100	13528	2.96667	1	0.590511	79.3549
GOTERM_BP_FAT	GO:0030218~erythrocyte differentiation	3	1	0.162319	INHBA, CEBPG, VEGFA	228	43	13528	4.13953	1	0.748632	95.264
GOTERM_BP_FAT	GO:0001775~cell activation	7	2.33333	0.351078	CEBPG, TLR1, PTPN22, TLR4, CXCL12, PIK3R1, F2R	228	287	13528	1.44715	1	0.925806	99.9417
GOTERM_BP_FAT	GO:0030097~hemopoiesis	6	2	0.364169	INHBA, CEBPG, VEGFA, PTPN22, DLL1, PIK3R1	228	236	13528	1.50847	1	0.931163	99.9589
GOTERM_BP_FAT	GO:0045321~leukocyte activation	6	2	0.382264	CEBPG, TLR1, PTPN22, TLR4, CXCL12, PIK3R1	228	242	13528	1.47107	1	0.93856	99.975
GOTERM_BP_FAT	GO:0048534~hemopoietic or lymphoid organ development	6	2	0.452665	INHBA, CEBPG, VEGFA, PTPN22, DLL1, PIK3R1	228	260	13528	1.36923	1	0.96018	99.9969
GOTERM_BP_FAT	GO:0030099~myeloid cell differentiation	3	1	0.464404	INHBA, CEBPG, VEGFA	228	93	13528	1.91398	1	0.963281	99.9979
GOTERM_BP_FAT	GO:0002520~immune system development	6	2	0.494664	INHBA, CEBPG, VEGFA, PTPN22, DLL1, PIK3R1	228	276	13528	1.28986	1	0.97041	99.9992
GOTERM_BP_FAT	GO:0030098~lymphocyte differentiation	3	1	0.518239	CEBPG, PTPN22, PIK3R1	228	103	13528	1.72816	1	0.975978	99.9997
GOTERM_BP_FAT	GO:0002521~leukocyte differentiation	3	1	0.648872	CEBPG, PTPN22, PIK3R1	228	131	13528	1.35878	1	0.993521	100
GOTERM_BP_FAT	GO:0046649~lymphocyte activation	4	1.33333	0.652582	CEBPG, PTPN22, CXCL12, PIK3R1	228	199	13528	1.19263	1	0.993769	100
Annotation Cluster 89	Enrichment Score: 0.49797952246891464
Category	Term	Count	%	PValue	Genes	List Total	Pop Hits	Pop Total	Fold Enrichment	Bonferroni	Benjamini	FDR
KEGG_PATHWAY	hsa05211:Renal cell carcinoma	4	1.33333	0.145217	VEGFA, RAC1, EGLN3, PIK3R1	97	70	5085	2.99558	1	0.75955	82.9632
KEGG_PATHWAY	hsa05212:Pancreatic cancer	3	1	0.396081	VEGFA, RAC1, PIK3R1	97	72	5085	2.18428	1	0.927025	99.6615
KEGG_PATHWAY	hsa04370:VEGF signaling pathway	3	1	0.416038	VEGFA, RAC1, PIK3R1	97	75	5085	2.09691	1	0.930411	99.7683
KEGG_PATHWAY	hsa05200:Pathways in cancer	8	2.66667	0.425744	LAMB3, LAMA5, VEGFA, RAC1, EGLN3, FGF21, ABL1, PIK3R1	97	328	5085	1.2786	1	0.919474	99.8082
Annotation Cluster 90	Enrichment Score: 0.48844059553149144
Category	Term	Count	%	PValue	Genes	List Total	Pop Hits	Pop Total	Fold Enrichment	Bonferroni	Benjamini	FDR
GOTERM_BP_FAT	GO:0007423~sensory organ development	7	2.33333	0.18784	KCNMA1, MAF, ASCL1, VEGFA, DLL1, COL2A1, DSCAM	228	229	13528	1.81368	1	0.786647	97.2202
GOTERM_BP_FAT	GO:0048839~inner ear development	3	1	0.383515	KCNMA1, DLL1, COL2A1	228	79	13528	2.25316	1	0.938791	99.9759
GOTERM_BP_FAT	GO:0043583~ear development	3	1	0.475453	KCNMA1, DLL1, COL2A1	228	95	13528	1.87368	1	0.965935	99.9985
Annotation Cluster 91	Enrichment Score: 0.46955482329520665
Category	Term	Count	%	PValue	Genes	List Total	Pop Hits	Pop Total	Fold Enrichment	Bonferroni	Benjamini	FDR
INTERPRO	IPR001478:PDZ/DHR/GLGF	5	1.66667	0.240017	AHNAK2, PTPN13, FRMPD1, PDZRN4, SIPA1L3	280	149	16659	1.99652	1	0.985272	98.2377
SMART	SM00228:PDZ	5	1.66667	0.319823	AHNAK2, PTPN13, FRMPD1, PDZRN4, SIPA1L3	175	149	9079	1.74094	1	0.941563	98.9405
UP_SEQ_FEATURE	domain:PDZ	3	1	0.508375	AHNAK2, FRMPD1, SIPA1L3	296	110	19113	1.76103	1	0.999927	99.9986
Annotation Cluster 92	Enrichment Score: 0.450484256768011
Category	Term	Count	%	PValue	Genes	List Total	Pop Hits	Pop Total	Fold Enrichment	Bonferroni	Benjamini	FDR
SP_PIR_KEYWORDS	actin-binding	7	2.33333	0.180081	MTSS1, MYO10, TAGLN, MYO1D, SPIRE1, KLHL4, TMOD1	296	247	19235	1.84163	1	0.752781	93.5012
GOTERM_MF_FAT	GO:0003779~actin binding	8	2.66667	0.323659	KCNMA1, MTSS1, MYO10, TAGLN, MYO1D, SPIRE1, KLHL4, TMOD1	223	326	12983	1.42871	1	0.95357	99.6243
GOTERM_MF_FAT	GO:0008092~cytoskeletal protein binding	8	2.66667	0.763823	KCNMA1, MTSS1, MYO10, TAGLN, MYO1D, SPIRE1, KLHL4, TMOD1	223	504	12983	0.924123	1	0.99933	100
Annotation Cluster 93	Enrichment Score: 0.41132049155596623
Category	Term	Count	%	PValue	Genes	List Total	Pop Hits	Pop Total	Fold Enrichment	Bonferroni	Benjamini	FDR
GOTERM_CC_FAT	GO:0045202~synapse	11	3.66667	0.0811311	SLC32A1, KCNMA1, SLC1A2, GAD2, CADM1, GRIA3, CHRNA1, FOSL1, GAP43, UNC13A, F2R	218	355	12782	1.8168	1	0.509905	66.352
SP_PIR_KEYWORDS	synapse	5	1.66667	0.413063	GAD2, GRIA3, CHRNA1, GAP43, UNC13A	296	213	19235	1.52543	1	0.92316	99.9348
GOTERM_CC_FAT	GO:0030054~cell junction	8	2.66667	0.781749	PRKCZ, GAD2, CADM1, GRIA3, CDH3, CHRNA1, GAP43, UNC13A	218	518	12782	0.905529	1	0.994093	100
SP_PIR_KEYWORDS	cell junction	5	1.66667	0.863867	GAD2, GRIA3, CHRNA1, GAP43, UNC13A	296	399	19235	0.814325	1	0.998342	100
Annotation Cluster 94	Enrichment Score: 0.4031689601443676
Category	Term	Count	%	PValue	Genes	List Total	Pop Hits	Pop Total	Fold Enrichment	Bonferroni	Benjamini	FDR
GOTERM_BP_FAT	GO:0033043~regulation of organelle organization	6	2	0.300662	EDN3, EREG, MAP2, RAC1, TAC1, CXCL12	228	217	13528	1.64055	1	0.896201	99.7884
GOTERM_BP_FAT	GO:0051493~regulation of cytoskeleton organization	4	1.33333	0.400194	MAP2, RAC1, TAC1, CXCL12	228	136	13528	1.7451	1	0.9451	99.985
GOTERM_BP_FAT	GO:0032956~regulation of actin cytoskeleton organization	3	1	0.441902	RAC1, TAC1, CXCL12	228	89	13528	2	1	0.956895	99.9957
GOTERM_BP_FAT	GO:0032970~regulation of actin filament-based process	3	1	0.458828	RAC1, TAC1, CXCL12	228	92	13528	1.93478	1	0.961868	99.9974
Annotation Cluster 95	Enrichment Score: 0.3933094675904007
Category	Term	Count	%	PValue	Genes	List Total	Pop Hits	Pop Total	Fold Enrichment	Bonferroni	Benjamini	FDR
GOTERM_BP_FAT	GO:0007423~sensory organ development	7	2.33333	0.18784	KCNMA1, MAF, ASCL1, VEGFA, DLL1, COL2A1, DSCAM	228	229	13528	1.81368	1	0.786647	97.2202
GOTERM_BP_FAT	GO:0043010~camera-type eye development	3	1	0.538749	MAF, VEGFA, DSCAM	228	107	13528	1.66355	1	0.980185	99.9998
GOTERM_BP_FAT	GO:0001654~eye development	3	1	0.652977	MAF, VEGFA, DSCAM	228	132	13528	1.34848	1	0.993728	100
Annotation Cluster 96	Enrichment Score: 0.38668984569077336
Category	Term	Count	%	PValue	Genes	List Total	Pop Hits	Pop Total	Fold Enrichment	Bonferroni	Benjamini	FDR
GOTERM_MF_FAT	GO:0003714~transcription corepressor activity	8	2.66667	0.0123048	AES, MECP2, TRIB3, ANKRD1, PAWR, ID3, ELK3, DDIT3	223	145	12983	3.21212	0.997066	0.767269	16.2048
GOTERM_BP_FAT	GO:0010551~regulation of specific transcription from RNA polymerase II promoter	4	1.33333	0.20947	DLX2, AES, FOXA2, HEY2	228	94	13528	2.52482	1	0.817609	98.2536
GOTERM_MF_FAT	GO:0008134~transcription factor binding	12	4	0.25868	STON1, AES, ENPP2, CEBPG, GPX3, MECP2, TRIB3, ANKRD1, PAWR, ID3, ELK3, DDIT3	223	513	12983	1.36187	1	0.943706	98.6076
GOTERM_MF_FAT	GO:0003712~transcription cofactor activity	9	3	0.283918	STON1, AES, MECP2, TRIB3, ANKRD1, PAWR, ID3, ELK3, DDIT3	223	363	12983	1.44346	1	0.948585	99.1509
GOTERM_MF_FAT	GO:0016564~transcription repressor activity	8	2.66667	0.289341	AES, MECP2, TRIB3, ANKRD1, PAWR, ID3, ELK3, DDIT3	223	316	12983	1.47392	1	0.949166	99.2382
GOTERM_BP_FAT	GO:0032583~regulation of gene-specific transcription	4	1.33333	0.391133	DLX2, AES, FOXA2, HEY2	228	134	13528	1.77114	1	0.941632	99.9805
GOTERM_BP_FAT	GO:0010605~negative regulation of macromolecule metabolic process	14	4.66667	0.461435	PRKCZ, MECP2, PAWR, ELK3, DLX2, INHBA, AES, EREG, HEY2, PSME3, ID3, FAM129A, THBS1, IGFBP3	228	734	13528	1.1317	1	0.962514	99.9976
GOTERM_BP_FAT	GO:0000122~negative regulation of transcription from RNA polymerase II promoter	6	2	0.464626	DLX2, AES, HEY2, MECP2, PAWR, ID3	228	266	13528	1.33835	1	0.963044	99.9979
GOTERM_BP_FAT	GO:0016481~negative regulation of transcription	8	2.66667	0.654632	DLX2, AES, EREG, HEY2, MECP2, PAWR, ID3, ELK3	228	459	13528	1.03413	1	0.993796	100
GOTERM_BP_FAT	GO:0010558~negative regulation of macromolecule biosynthetic process	9	3	0.703737	INHBA, DLX2, AES, EREG, HEY2, MECP2, PAWR, ID3, ELK3	228	547	13528	0.976234	1	0.996768	100
GOTERM_BP_FAT	GO:0045892~negative regulation of transcription, DNA-dependent	6	2	0.717204	DLX2, AES, HEY2, MECP2, PAWR, ID3	228	356	13528	1	1	0.997368	100
GOTERM_BP_FAT	GO:0031327~negative regulation of cellular biosynthetic process	9	3	0.729857	INHBA, DLX2, AES, EREG, HEY2, MECP2, PAWR, ID3, ELK3	228	561	13528	0.951872	1	0.997817	100
GOTERM_BP_FAT	GO:0051253~negative regulation of RNA metabolic process	6	2	0.730726	DLX2, AES, HEY2, MECP2, PAWR, ID3	228	362	13528	0.983425	1	0.997788	100
GOTERM_BP_FAT	GO:0010629~negative regulation of gene expression	8	2.66667	0.746491	DLX2, AES, EREG, HEY2, MECP2, PAWR, ID3, ELK3	228	504	13528	0.941799	1	0.998255	100
GOTERM_BP_FAT	GO:0009890~negative regulation of biosynthetic process	9	3	0.750985	INHBA, DLX2, AES, EREG, HEY2, MECP2, PAWR, ID3, ELK3	228	573	13528	0.931937	1	0.998322	100
GOTERM_BP_FAT	GO:0045934~negative regulation of nucleobase, nucleoside, nucleotide and nucleic acid metabolic process	8	2.66667	0.760873	DLX2, AES, EREG, HEY2, MECP2, PAWR, ID3, ELK3	228	512	13528	0.927083	1	0.998565	100
GOTERM_BP_FAT	GO:0051172~negative regulation of nitrogen compound metabolic process	8	2.66667	0.772971	DLX2, AES, EREG, HEY2, MECP2, PAWR, ID3, ELK3	228	519	13528	0.914579	1	0.998816	100
Annotation Cluster 97	Enrichment Score: 0.3381507714733207
Category	Term	Count	%	PValue	Genes	List Total	Pop Hits	Pop Total	Fold Enrichment	Bonferroni	Benjamini	FDR
SP_PIR_KEYWORDS	guanine-nucleotide releasing factor	5	1.66667	0.115737	PLEKHG1, RASGRP3, KIAA1244, RASGEF1B, RAB3IL1	296	121	19235	2.68525	1	0.675497	81.6113
GOTERM_MF_FAT	GO:0005085~guanyl-nucleotide exchange factor activity	5	1.66667	0.262496	PLEKHG1, RASGRP3, KIAA1244, RASGEF1B, RAB3IL1	223	152	12983	1.91512	1	0.943201	98.7065
GOTERM_BP_FAT	GO:0051056~regulation of small GTPase mediated signal transduction	6	2	0.416762	PLEKHG1, RASGRP3, KIAA1244, RAC1, RASGEF1B, SIPA1L3	228	252	13528	1.4127	1	0.949511	99.9907
GOTERM_MF_FAT	GO:0030695~GTPase regulator activity	8	2.66667	0.536635	PLEKHG1, RASGRP3, KIAA1244, RGS5, RASGEF1B, RAB3IL1, SIPA1L3, ARHGAP29	223	404	12983	1.15287	1	0.992524	99.9983
GOTERM_MF_FAT	GO:0060589~nucleoside-triphosphatase regulator activity	8	2.66667	0.563361	PLEKHG1, RASGRP3, KIAA1244, RGS5, RASGEF1B, RAB3IL1, SIPA1L3, ARHGAP29	223	413	12983	1.12774	1	0.994505	99.9993
GOTERM_MF_FAT	GO:0005096~GTPase activator activity	4	1.33333	0.729844	RASGRP3, RGS5, SIPA1L3, ARHGAP29	223	220	12983	1.05854	1	0.999018	100
GOTERM_MF_FAT	GO:0008047~enzyme activator activity	5	1.66667	0.828845	RASGRP3, RGS5, SIPA1L3, ARHGAP29, IGFBP3	223	335	12983	0.868951	1	0.999755	100
GOTERM_MF_FAT	GO:0005083~small GTPase regulator activity	4	1.33333	0.851415	PLEKHG1, RASGRP3, KIAA1244, ARHGAP29	223	274	12983	0.849923	1	0.999862	100
Annotation Cluster 98	Enrichment Score: 0.31745768459309964
Category	Term	Count	%	PValue	Genes	List Total	Pop Hits	Pop Total	Fold Enrichment	Bonferroni	Benjamini	FDR
GOTERM_BP_FAT	GO:0007156~homophilic cell adhesion	4	1.33333	0.377482	CDH20, CADM1, PCDH7, CDH3	228	131	13528	1.8117	1	0.937261	99.9715
UP_SEQ_FEATURE	domain:Cadherin 5	3	1	0.432435	CDH20, PCDH7, CDH3	296	95	19113	2.03908	1	0.99968	99.9865
UP_SEQ_FEATURE	domain:Cadherin 4	3	1	0.468683	CDH20, PCDH7, CDH3	296	102	19113	1.89915	1	0.999857	99.9952
UP_SEQ_FEATURE	domain:Cadherin 3	3	1	0.468683	CDH20, PCDH7, CDH3	296	102	19113	1.89915	1	0.999857	99.9952
UP_SEQ_FEATURE	domain:Cadherin 2	3	1	0.483792	CDH20, PCDH7, CDH3	296	105	19113	1.84488	1	0.999876	99.997
UP_SEQ_FEATURE	domain:Cadherin 1	3	1	0.483792	CDH20, PCDH7, CDH3	296	105	19113	1.84488	1	0.999876	99.997
GOTERM_BP_FAT	GO:0016337~cell-cell adhesion	6	2	0.494664	CDH20, CADM1, COL2A1, PCDH7, CDH3, FNDC3A	228	276	13528	1.28986	1	0.97041	99.9992
INTERPRO	IPR002126:Cadherin	3	1	0.542557	CDH20, PCDH7, CDH3	280	108	16659	1.65268	1	0.99962	99.999
SMART	SM00112:CA	3	1	0.616927	CDH20, PCDH7, CDH3	175	108	9079	1.44111	1	0.991751	99.9988
Annotation Cluster 99	Enrichment Score: 0.31736975854544136
Category	Term	Count	%	PValue	Genes	List Total	Pop Hits	Pop Total	Fold Enrichment	Bonferroni	Benjamini	FDR
GOTERM_BP_FAT	GO:0010518~positive regulation of phospholipase activity	3	1	0.322689	PRKCZ, NPR3, F2R	228	69	13528	2.57971	1	0.909329	99.8781
GOTERM_BP_FAT	GO:0010517~regulation of phospholipase activity	3	1	0.335004	PRKCZ, NPR3, F2R	228	71	13528	2.50704	1	0.916539	99.9111
GOTERM_BP_FAT	GO:0060193~positive regulation of lipase activity	3	1	0.359426	PRKCZ, NPR3, F2R	228	75	13528	2.37333	1	0.929174	99.9533
GOTERM_BP_FAT	GO:0060191~regulation of lipase activity	3	1	0.430459	PRKCZ, NPR3, F2R	228	87	13528	2.04598	1	0.95422	99.9938
GOTERM_BP_FAT	GO:0051345~positive regulation of hydrolase activity	3	1	0.805884	PRKCZ, NPR3, F2R	228	179	13528	0.994413	1	0.999389	100
GOTERM_BP_FAT	GO:0051336~regulation of hydrolase activity	4	1.33333	0.924982	PRKCZ, RASGRP3, NPR3, F2R	228	337	13528	0.704253	1	0.999987	100
Annotation Cluster 100	Enrichment Score: 0.3089376338968171
Category	Term	Count	%	PValue	Genes	List Total	Pop Hits	Pop Total	Fold Enrichment	Bonferroni	Benjamini	FDR
GOTERM_BP_FAT	GO:0003002~regionalization	6	2	0.236657	DLX2, EGR2, BTG2, FOXA2, LHX1, DLL1	228	197	13528	1.80711	1	0.843633	99.0441
GOTERM_BP_FAT	GO:0048706~embryonic skeletal system development	3	1	0.371517	DLX2, COL2A1, DLK1	228	77	13528	2.31169	1	0.934701	99.9664
GOTERM_BP_FAT	GO:0043009~chordate embryonic development	5	1.66667	0.810223	DLX2, FOXA2, DLL1, COL2A1, DLK1	228	331	13528	0.896274	1	0.999439	100
GOTERM_BP_FAT	GO:0009792~embryonic development ending in birth or egg hatching	5	1.66667	0.815732	DLX2, FOXA2, DLL1, COL2A1, DLK1	228	334	13528	0.888224	1	0.9995	100
Annotation Cluster 101	Enrichment Score: 0.29074694198961193
Category	Term	Count	%	PValue	Genes	List Total	Pop Hits	Pop Total	Fold Enrichment	Bonferroni	Benjamini	FDR
UP_SEQ_FEATURE	calcium-binding region:1	4	1.33333	0.308186	RASGRP3, SLC25A25, EFHA2, CALB1	296	126	19113	2.04987	1	0.998452	99.6959
INTERPRO	IPR018248:EF hand	4	1.33333	0.371734	RASGRP3, SLC25A25, EFHA2, CALB1	280	130	16659	1.83066	1	0.997599	99.8929
UP_SEQ_FEATURE	domain:EF-hand 3	3	1	0.427149	SLC25A25, EFHA2, CALB1	296	94	19113	2.06077	1	0.999713	99.9844
INTERPRO	IPR002048:Calcium-binding EF-hand	4	1.33333	0.430264	RASGRP3, SLC25A25, EFHA2, CALB1	280	143	16659	1.66424	1	0.998407	99.9746
SMART	SM00054:EFh	4	1.33333	0.51941	RASGRP3, SLC25A25, EFHA2, CALB1	175	143	9079	1.45119	1	0.986079	99.9824
UP_SEQ_FEATURE	calcium-binding region:2	3	1	0.532183	RASGRP3, EFHA2, CALB1	296	115	19113	1.68446	1	0.999944	99.9994
UP_SEQ_FEATURE	domain:EF-hand 1	4	1.33333	0.537365	RASGRP3, SLC25A25, EFHA2, CALB1	296	182	19113	1.41914	1	0.999937	99.9995
UP_SEQ_FEATURE	domain:EF-hand 2	4	1.33333	0.537365	RASGRP3, SLC25A25, EFHA2, CALB1	296	182	19113	1.41914	1	0.999937	99.9995
INTERPRO	IPR018249:EF-HAND 2	4	1.33333	0.70161	RASGRP3, SLC25A25, EFHA2, CALB1	280	215	16659	1.10691	1	0.999989	100
INTERPRO	IPR018247:EF-HAND 1	4	1.33333	0.707536	RASGRP3, SLC25A25, EFHA2, CALB1	280	217	16659	1.09671	1	0.999989	100
INTERPRO	IPR011992:EF-Hand type	4	1.33333	0.759397	RASGRP3, SLC25A25, EFHA2, CALB1	280	236	16659	1.00841	1	0.999997	100
Annotation Cluster 102	Enrichment Score: 0.2651572068006445
Category	Term	Count	%	PValue	Genes	List Total	Pop Hits	Pop Total	Fold Enrichment	Bonferroni	Benjamini	FDR
UP_SEQ_FEATURE	short sequence motif:Cysteine switch	3	1	0.142241	ADAMTS15, MMP3, MMP13	296	43	19113	4.50495	1	0.979766	91.0498
INTERPRO	IPR001818:Peptidase M10A and M12B, matrixin and adamalysin	3	1	0.16186	ADAMTS15, MMP3, MMP13	280	43	16659	4.15091	1	0.971441	92.559
INTERPRO	IPR006025:Peptidase M, neutral zinc metallopeptidases, zinc-binding site	3	1	0.479787	ADAMTS15, MMP3, MMP13	280	96	16659	1.85926	1	0.998903	99.9933
GOTERM_MF_FAT	GO:0004222~metalloendopeptidase activity	3	1	0.533628	ADAMTS15, MMP3, MMP13	223	104	12983	1.67942	1	0.992711	99.9981
GOTERM_MF_FAT	GO:0008237~metallopeptidase activity	4	1.33333	0.60891	ADAMTSL1, ADAMTS15, MMP3, MMP13	223	183	12983	1.27256	1	0.996549	99.9998
SP_PIR_KEYWORDS	zymogen	4	1.33333	0.614761	F13A1, ADAMTS15, MMP3, MMP13	296	206	19235	1.26181	1	0.979332	99.9998
SP_PIR_KEYWORDS	metalloprotease	3	1	0.676281	ADAMTS15, MMP3, MMP13	296	151	19235	1.29106	1	0.986432	100
GOTERM_MF_FAT	GO:0004175~endopeptidase activity	5	1.66667	0.887629	UCHL1, SERPINE1, ADAMTS15, MMP3, MMP13	223	375	12983	0.776263	1	0.99995	100
GOTERM_MF_FAT	GO:0070011~peptidase activity, acting on L-amino acid peptides	6	2	0.961056	ADAMTSL1, UCHL1, SERPINE1, ADAMTS15, MMP3, MMP13	223	549	12983	0.636281	1	0.999998	100
GOTERM_MF_FAT	GO:0008233~peptidase activity	6	2	0.970735	ADAMTSL1, UCHL1, SERPINE1, ADAMTS15, MMP3, MMP13	223	574	12983	0.608569	1	0.999999	100
SP_PIR_KEYWORDS	Protease	4	1.33333	0.980282	UCHL1, ADAMTS15, MMP3, MMP13	296	484	19235	0.53705	1	0.999989	100
Annotation Cluster 103	Enrichment Score: 0.2542960254617112
Category	Term	Count	%	PValue	Genes	List Total	Pop Hits	Pop Total	Fold Enrichment	Bonferroni	Benjamini	FDR
GOTERM_BP_FAT	GO:0051260~protein homooligomerization	4	1.33333	0.213832	PRND, GPX3, ANGPT1, GCH1	228	95	13528	2.49825	1	0.822594	98.4123
GOTERM_BP_FAT	GO:0051259~protein oligomerization	5	1.66667	0.335135	PRKCZ, PRND, GPX3, ANGPT1, GCH1	228	174	13528	1.70498	1	0.916017	99.9114
GOTERM_BP_FAT	GO:0006461~protein complex assembly	8	2.66667	0.748322	PRKCZ, STON1, PRND, GPX3, RAC1, ANGPT1, TUBB3, GCH1	228	505	13528	0.939934	1	0.998263	100
GOTERM_BP_FAT	GO:0070271~protein complex biogenesis	8	2.66667	0.748322	PRKCZ, STON1, PRND, GPX3, RAC1, ANGPT1, TUBB3, GCH1	228	505	13528	0.939934	1	0.998263	100
GOTERM_BP_FAT	GO:0043933~macromolecular complex subunit organization	10	3.33333	0.848504	PRKCZ, STON1, PRND, GPX3, RAC1, LIPG, ANGPT1, NAP1L3, TUBB3, GCH1	228	710	13528	0.835681	1	0.999777	100
GOTERM_BP_FAT	GO:0065003~macromolecular complex assembly	9	3	0.875186	PRKCZ, STON1, PRND, GPX3, RAC1, ANGPT1, NAP1L3, TUBB3, GCH1	228	665	13528	0.803008	1	0.999896	100
Annotation Cluster 104	Enrichment Score: 0.23666137484251829
Category	Term	Count	%	PValue	Genes	List Total	Pop Hits	Pop Total	Fold Enrichment	Bonferroni	Benjamini	FDR
UP_SEQ_FEATURE	domain:Helix-loop-helix motif	3	1	0.527485	ASCL1, HEY2, ID3	296	114	19113	1.69924	1	0.999944	99.9992
INTERPRO	IPR001092:Basic helix-loop-helix dimerisation region bHLH	3	1	0.571918	ASCL1, HEY2, ID3	280	114	16659	1.5657	1	0.999775	99.9996
SMART	SM00353:HLH	3	1	0.646357	ASCL1, HEY2, ID3	175	114	9079	1.36526	1	0.993383	99.9995
Annotation Cluster 105	Enrichment Score: 0.22627331624996702
Category	Term	Count	%	PValue	Genes	List Total	Pop Hits	Pop Total	Fold Enrichment	Bonferroni	Benjamini	FDR
GOTERM_BP_FAT	GO:0006793~phosphorus metabolic process	22	7.33333	0.140592	PTPRB, PRKCZ, PTPRD, CDK18, ENPP2, PTPN22, PTPN13, TRIB3, ALK, TRIB2, PROK2, PLK2, MAP2, ADRA2C, ABL1, THBS1, IGFBP3, SIK3, PIK3R1, MAP2K6, DCLK1, F2R	228	973	13528	1.34156	1	0.711592	92.6396
GOTERM_BP_FAT	GO:0006796~phosphate metabolic process	22	7.33333	0.140592	PTPRB, PRKCZ, PTPRD, CDK18, ENPP2, PTPN22, PTPN13, TRIB3, ALK, TRIB2, PROK2, PLK2, MAP2, ADRA2C, ABL1, THBS1, IGFBP3, SIK3, PIK3R1, MAP2K6, DCLK1, F2R	228	973	13528	1.34156	1	0.711592	92.6396
GOTERM_BP_FAT	GO:0006468~protein amino acid phosphorylation	16	5.33333	0.152976	PRKCZ, CDK18, TRIB3, ALK, TRIB2, PROK2, PLK2, MAP2, ADRA2C, THBS1, ABL1, IGFBP3, SIK3, MAP2K6, DCLK1, F2R	228	667	13528	1.42329	1	0.732797	94.2674
GOTERM_BP_FAT	GO:0016310~phosphorylation	17	5.66667	0.269132	PRKCZ, CDK18, TRIB3, ALK, TRIB2, PROK2, PLK2, MAP2, ADRA2C, THBS1, ABL1, IGFBP3, SIK3, PIK3R1, MAP2K6, DCLK1, F2R	228	800	13528	1.26083	1	0.872972	99.5478
UP_SEQ_FEATURE	domain:Protein kinase	10	3.33333	0.301029	PRKCZ, CDK18, PLK2, TRIB3, ALK, ABL1, SIK3, DCLK1, MAP2K6, TRIB2	296	469	19113	1.37678	1	0.99835	99.6425
INTERPRO	IPR017442:Serine/threonine protein kinase-related	8	2.66667	0.393628	PRKCZ, CDK18, PLK2, TRIB3, SIK3, DCLK1, MAP2K6, TRIB2	280	359	16659	1.32583	1	0.998003	99.9365
INTERPRO	IPR000719:Protein kinase, core	10	3.33333	0.401926	PRKCZ, CDK18, PLK2, TRIB3, ALK, ABL1, SIK3, DCLK1, MAP2K6, TRIB2	280	476	16659	1.24992	1	0.998078	99.9481
INTERPRO	IPR002290:Serine/threonine protein kinase	6	2	0.442898	PRKCZ, CDK18, PLK2, SIK3, DCLK1, MAP2K6	280	259	16659	1.3783	1	0.998413	99.9817
INTERPRO	IPR017441:Protein kinase, ATP binding site	9	3	0.494685	PRKCZ, CDK18, PLK2, STC1, ALK, ABL1, SIK3, DCLK1, MAP2K6	280	455	16659	1.17685	1	0.999082	99.9957
SMART	SM00220:S_TKc	6	2	0.557218	PRKCZ, CDK18, PLK2, SIK3, DCLK1, MAP2K6	175	259	9079	1.20185	1	0.987559	99.9933
GOTERM_MF_FAT	GO:0004672~protein kinase activity	11	3.66667	0.591802	KCNH1, PRKCZ, CDK18, PLK2, TRIB3, ALK, ABL1, SIK3, DCLK1, MAP2K6, TRIB2	223	606	12983	1.05679	1	0.995834	99.9997
SP_PIR_KEYWORDS	phosphotransferase	4	1.33333	0.598126	PRKCZ, CDK18, MAP2K6, PIK3R1	296	201	19235	1.2932	1	0.976456	99.9996
UP_SEQ_FEATURE	active site:Proton acceptor	10	3.33333	0.69041	PRKCZ, ACADSB, CDK18, PLK2, ENO3, ALK, ABL1, SIK3, DCLK1, MAP2K6	296	658	19113	0.981321	1	0.999998	100
SP_PIR_KEYWORDS	serine/threonine-protein kinase	6	2	0.698012	PRKCZ, CDK18, PLK2, SIK3, DCLK1, MAP2K6	296	381	19235	1.02336	1	0.987504	100
INTERPRO	IPR008271:Serine/threonine protein kinase, active site	6	2	0.710348	PRKCZ, CDK18, PLK2, SIK3, DCLK1, MAP2K6	280	354	16659	1.00841	1	0.999988	100
UP_SEQ_FEATURE	binding site:ATP	8	2.66667	0.735007	PRKCZ, CDK18, PLK2, ALK, ABL1, SIK3, DCLK1, MAP2K6	296	542	19113	0.953077	1	1	100
SP_PIR_KEYWORDS	transferase	20	6.66667	0.736735	PRKCZ, CDK18, LPGAT1, F13A1, PIP5K1C, GALNTL1, ALK, PIGM, GALNT10, PLK2, HNMT, GFPT2, HS6ST2, HAS2, ABL1, ZDHHC20, SIK3, MAP2K6, DCLK1, NNMT	296	1394	19235	0.932326	1	0.990875	100
SP_PIR_KEYWORDS	nucleotide-binding	24	8	0.752462	PRKCZ, CDK18, ADCY8, ACTA2, MYO1D, PIP5K1C, ASNS, ALK, ABCA4, RRAGD, GCH1, GNAL, MYO10, HSPA12A, OPLAH, DIRAS3, PLK2, RAC1, ABL1, SIK3, MAP2K6, TUBB3, DCLK1, ATP8A1	296	1686	19235	0.925026	1	0.992301	100
SP_PIR_KEYWORDS	atp-binding	18	6	0.811221	PRKCZ, CDK18, ADCY8, ACTA2, MYO1D, PIP5K1C, ASNS, ALK, ABCA4, MYO10, HSPA12A, OPLAH, PLK2, ABL1, SIK3, MAP2K6, DCLK1, ATP8A1	296	1326	19235	0.882124	1	0.996482	100
SP_PIR_KEYWORDS	kinase	9	3	0.832344	PRKCZ, CDK18, PLK2, PIP5K1C, ALK, ABL1, SIK3, DCLK1, MAP2K6	296	688	19235	0.85007	1	0.997513	100
GOTERM_MF_FAT	GO:0004674~protein serine/threonine kinase activity	6	2	0.863422	PRKCZ, CDK18, PLK2, SIK3, DCLK1, MAP2K6	223	430	12983	0.812368	1	0.999898	100
SP_PIR_KEYWORDS	ATP	3	1	0.879715	PRKCZ, CDK18, MAP2K6	296	236	19235	0.826056	1	0.998673	100
GOTERM_MF_FAT	GO:0017076~purine nucleotide binding	28	9.33333	0.887366	PRKCZ, ACADSB, CDK18, ADCY8, TRIB3, PIP5K1C, ASNS, ABCA4, RRAGD, TRIB2, GCH1, OPLAH, DIRAS3, RAC1, SIK3, DCLK1, MAP2K6, TUBB3, ACTA2, MYO1D, ALK, TXNDC12, GNAL, MYO10, HSPA12A, PLK2, ABL1, ATP8A1	223	1918	12983	0.849923	1	0.999954	100
GOTERM_MF_FAT	GO:0032553~ribonucleotide binding	26	8.66667	0.913132	PRKCZ, CDK18, ADCY8, TRIB3, PIP5K1C, ASNS, ABCA4, RRAGD, TRIB2, GCH1, DIRAS3, OPLAH, RAC1, SIK3, DCLK1, MAP2K6, TUBB3, ACTA2, MYO1D, ALK, GNAL, MYO10, HSPA12A, PLK2, ABL1, ATP8A1	223	1836	12983	0.824462	1	0.999976	100
GOTERM_MF_FAT	GO:0032555~purine ribonucleotide binding	26	8.66667	0.913132	PRKCZ, CDK18, ADCY8, TRIB3, PIP5K1C, ASNS, ABCA4, RRAGD, TRIB2, GCH1, DIRAS3, OPLAH, RAC1, SIK3, DCLK1, MAP2K6, TUBB3, ACTA2, MYO1D, ALK, GNAL, MYO10, HSPA12A, PLK2, ABL1, ATP8A1	223	1836	12983	0.824462	1	0.999976	100
GOTERM_MF_FAT	GO:0030554~adenyl nucleotide binding	22	7.33333	0.913683	PRKCZ, ACADSB, CDK18, ADCY8, ACTA2, MYO1D, TRIB3, PIP5K1C, ASNS, ALK, ABCA4, TRIB2, TXNDC12, MYO10, HSPA12A, OPLAH, PLK2, ABL1, SIK3, MAP2K6, DCLK1, ATP8A1	223	1577	12983	0.812197	1	0.999975	100
GOTERM_MF_FAT	GO:0001883~purine nucleoside binding	22	7.33333	0.925834	PRKCZ, ACADSB, CDK18, ADCY8, ACTA2, MYO1D, TRIB3, PIP5K1C, ASNS, ALK, ABCA4, TRIB2, TXNDC12, MYO10, HSPA12A, OPLAH, PLK2, ABL1, SIK3, MAP2K6, DCLK1, ATP8A1	223	1601	12983	0.800021	1	0.999985	100
GOTERM_MF_FAT	GO:0005524~ATP binding	20	6.66667	0.929813	PRKCZ, CDK18, ADCY8, ACTA2, MYO1D, TRIB3, PIP5K1C, ASNS, ALK, ABCA4, TRIB2, MYO10, HSPA12A, OPLAH, PLK2, ABL1, SIK3, MAP2K6, DCLK1, ATP8A1	223	1477	12983	0.788351	1	0.999987	100
GOTERM_MF_FAT	GO:0001882~nucleoside binding	22	7.33333	0.930915	PRKCZ, ACADSB, CDK18, ADCY8, ACTA2, MYO1D, TRIB3, PIP5K1C, ASNS, ALK, ABCA4, TRIB2, TXNDC12, MYO10, HSPA12A, OPLAH, PLK2, ABL1, SIK3, MAP2K6, DCLK1, ATP8A1	223	1612	12983	0.794562	1	0.999987	100
GOTERM_MF_FAT	GO:0032559~adenyl ribonucleotide binding	20	6.66667	0.938714	PRKCZ, CDK18, ADCY8, ACTA2, MYO1D, TRIB3, PIP5K1C, ASNS, ALK, ABCA4, TRIB2, MYO10, HSPA12A, OPLAH, PLK2, ABL1, SIK3, MAP2K6, DCLK1, ATP8A1	223	1497	12983	0.777819	1	0.999991	100
UP_SEQ_FEATURE	nucleotide phosphate-binding region:ATP	10	3.33333	0.964113	PRKCZ, CDK18, PLK2, MYO1D, ALK, ABL1, SIK3, DCLK1, MAP2K6, ATP8A1	296	962	19113	0.671216	1	1	100
GOTERM_MF_FAT	GO:0000166~nucleotide binding	29	9.66667	0.97785	PRKCZ, ACADSB, CDK18, ADCY8, TRIB3, PIP5K1C, ASNS, ABCA4, RRAGD, TRIB2, GCH1, OPLAH, DIRAS3, RAC1, MSI2, SIK3, DCLK1, MAP2K6, TUBB3, ACTA2, MYO1D, ALK, TXNDC12, GNAL, MYO10, HSPA12A, PLK2, ABL1, ATP8A1	223	2245	12983	0.752059	1	1	100
Annotation Cluster 106	Enrichment Score: 0.21424835545614354
Category	Term	Count	%	PValue	Genes	List Total	Pop Hits	Pop Total	Fold Enrichment	Bonferroni	Benjamini	FDR
GOTERM_BP_FAT	GO:0030036~actin cytoskeleton organization	5	1.66667	0.528477	PRKCZ, MTSS1, RAC1, ABL1, TMOD1	228	226	13528	1.31268	1	0.978265	99.9998
GOTERM_BP_FAT	GO:0030029~actin filament-based process	5	1.66667	0.578583	PRKCZ, MTSS1, RAC1, ABL1, TMOD1	228	241	13528	1.23098	1	0.986049	100
GOTERM_BP_FAT	GO:0007010~cytoskeleton organization	7	2.33333	0.744498	PRKCZ, MTSS1, LAMA5, MAP2, RAC1, ABL1, TMOD1	228	436	13528	0.952599	1	0.998217	100
Annotation Cluster 107	Enrichment Score: 0.2142037481566696
Category	Term	Count	%	PValue	Genes	List Total	Pop Hits	Pop Total	Fold Enrichment	Bonferroni	Benjamini	FDR
GOTERM_BP_FAT	GO:0009100~glycoprotein metabolic process	5	1.66667	0.441321	GYPC, GALNT10, SULF2, COL2A1, ALK	228	202	13528	1.46865	1	0.957014	99.9956
GOTERM_BP_FAT	GO:0070085~glycosylation	3	1	0.636327	GYPC, GALNT10, ALK	228	128	13528	1.39062	1	0.992678	100
GOTERM_BP_FAT	GO:0043413~biopolymer glycosylation	3	1	0.636327	GYPC, GALNT10, ALK	228	128	13528	1.39062	1	0.992678	100
GOTERM_BP_FAT	GO:0006486~protein amino acid glycosylation	3	1	0.636327	GYPC, GALNT10, ALK	228	128	13528	1.39062	1	0.992678	100
GOTERM_BP_FAT	GO:0009101~glycoprotein biosynthetic process	3	1	0.746768	GYPC, GALNT10, ALK	228	158	13528	1.12658	1	0.998239	100
Annotation Cluster 108	Enrichment Score: 0.20246345460776277
Category	Term	Count	%	PValue	Genes	List Total	Pop Hits	Pop Total	Fold Enrichment	Bonferroni	Benjamini	FDR
KEGG_PATHWAY	hsa04080:Neuroactive ligand-receptor interaction	8	2.66667	0.207837	C3AR1, APLNR, PTGER2, GNRHR, ADRA2C, GRIA3, TUBB3, F2R	97	256	5085	1.63821	1	0.858226	92.7772
GOTERM_BP_FAT	GO:0007186~G-protein coupled receptor protein signaling pathway	22	7.33333	0.333992	C3AR1, PTGER2, CXCL5, ENPP2, ADCY8, TAC1, GNRHR, OXGR1, NPR3, CXCL12, LGR4, GPR153, TAC3, GNAL, APLNR, PROK2, ADRA2C, ADM2, CORT, GAP43, TUBB3, F2R	228	1123	13528	1.16236	1	0.916388	99.9087
INTERPRO	IPR017452:GPCR, rhodopsin-like superfamily	10	3.33333	0.862966	C3AR1, APLNR, PTGER2, GNRHR, ADRA2C, OXGR1, LGR4, TUBB3, F2R, GPR153	280	726	16659	0.81951	1	1	100
INTERPRO	IPR000276:7TM GPCR, rhodopsin-like	10	3.33333	0.863996	C3AR1, APLNR, PTGER2, GNRHR, ADRA2C, OXGR1, LGR4, TUBB3, F2R, GPR153	280	727	16659	0.818383	1	1	100
SP_PIR_KEYWORDS	transducer	11	3.66667	0.867106	C3AR1, GNAL, APLNR, PTGER2, GNRHR, ADRA2C, OXGR1, LGR4, TUBB3, F2R, GPR153	296	874	19235	0.817865	1	0.998284	100
SP_PIR_KEYWORDS	g-protein coupled receptor	10	3.33333	0.883079	C3AR1, APLNR, PTGER2, GNRHR, ADRA2C, OXGR1, LGR4, TUBB3, F2R, GPR153	296	816	19235	0.796362	1	0.998715	100
PIR_SUPERFAMILY	PIRSF800006:rhodopsin-like G protein-coupled receptors	9	3	0.965428	C3AR1, APLNR, PTGER2, GNRHR, ADRA2C, OXGR1, LGR4, TUBB3, GPR153	146	686	7396	0.664603	1	1	100
Annotation Cluster 109	Enrichment Score: 0.1817863947989324
Category	Term	Count	%	PValue	Genes	List Total	Pop Hits	Pop Total	Fold Enrichment	Bonferroni	Benjamini	FDR
GOTERM_BP_FAT	GO:0050877~neurological system process	23	7.66667	0.378657	KCNMA1, PRKCZ, PLP1, EGR2, ADCY8, UCHL1, TAC1, COL2A1, CDH3, ABCA4, CALB1, GCH1, GNAL, PROK2, PDE7B, GAD2, SLC1A2, ARRB2, BCHE, ARRB1, CORT, CHRNA1, FOSL1	228	1210	13528	1.12782	1	0.936953	99.9724
GOTERM_BP_FAT	GO:0050890~cognition	14	4.66667	0.763886	PRKCZ, EGR2, ADCY8, TAC1, COL2A1, CDH3, ABCA4, CALB1, PROK2, GNAL, ARRB2, BCHE, ARRB1, FOSL1	228	909	13528	0.913825	1	0.998626	100
GOTERM_BP_FAT	GO:0007600~sensory perception	8	2.66667	0.984841	GNAL, PROK2, ARRB2, ARRB1, TAC1, COL2A1, ABCA4, CDH3	228	810	13528	0.586008	1	1	100
Annotation Cluster 110	Enrichment Score: 0.17807806510929636
Category	Term	Count	%	PValue	Genes	List Total	Pop Hits	Pop Total	Fold Enrichment	Bonferroni	Benjamini	FDR
SP_PIR_KEYWORDS	tyrosine-protein kinase	3	1	0.509795	ALK, ABL1, MAP2K6	296	111	19235	1.7563	1	0.95688	99.9945
UP_SEQ_FEATURE	binding site:ATP	8	2.66667	0.735007	PRKCZ, CDK18, PLK2, ALK, ABL1, SIK3, DCLK1, MAP2K6	296	542	19113	0.953077	1	1	100
GOTERM_MF_FAT	GO:0004713~protein tyrosine kinase activity	3	1	0.779971	ALK, ABL1, MAP2K6	223	166	12983	1.05216	1	0.999406	100
Annotation Cluster 111	Enrichment Score: 0.15419515622877705
Category	Term	Count	%	PValue	Genes	List Total	Pop Hits	Pop Total	Fold Enrichment	Bonferroni	Benjamini	FDR
GOTERM_BP_FAT	GO:0007050~cell cycle arrest	4	1.33333	0.24936	INHBA, THBS1, DDIT3, MAP2K6	228	103	13528	2.30421	1	0.85508	99.284
GOTERM_BP_FAT	GO:0022402~cell cycle process	8	2.66667	0.841491	INHBA, EREG, PSME3, ABL1, THBS1, TUBB3, DDIT3, MAP2K6	228	565	13528	0.840118	1	0.999732	100
GOTERM_BP_FAT	GO:0000278~mitotic cell cycle	5	1.66667	0.872157	INHBA, PLK2, PSME3, ABL1, TUBB3	228	370	13528	0.801802	1	0.999887	100
GOTERM_BP_FAT	GO:0007049~cell cycle	9	3	0.952716	INHBA, PLK2, EREG, PSME3, ABL1, THBS1, TUBB3, DDIT3, MAP2K6	228	776	13528	0.688144	1	0.999998	100
GOTERM_BP_FAT	GO:0022403~cell cycle phase	4	1.33333	0.971827	INHBA, EREG, ABL1, TUBB3	228	414	13528	0.573269	1	1	100
Annotation Cluster 112	Enrichment Score: 0.14901633925343438
Category	Term	Count	%	PValue	Genes	List Total	Pop Hits	Pop Total	Fold Enrichment	Bonferroni	Benjamini	FDR
SP_PIR_KEYWORDS	gtp-binding	6	2	0.570462	GNAL, DIRAS3, RAC1, RRAGD, TUBB3, GCH1	296	329	19235	1.1851	1	0.970241	99.9991
UP_SEQ_FEATURE	nucleotide phosphate-binding region:GTP	5	1.66667	0.670595	GNAL, DIRAS3, RAC1, RRAGD, TUBB3	296	295	19113	1.09442	1	0.999998	100
GOTERM_MF_FAT	GO:0003924~GTPase activity	4	1.33333	0.703417	GNAL, DIRAS3, RAC1, TUBB3	223	211	12983	1.10369	1	0.998714	100
GOTERM_MF_FAT	GO:0005525~GTP binding	6	2	0.766784	GNAL, DIRAS3, RAC1, RRAGD, TUBB3, GCH1	223	372	12983	0.939028	1	0.999321	100
GOTERM_MF_FAT	GO:0032561~guanyl ribonucleotide binding	6	2	0.786439	GNAL, DIRAS3, RAC1, RRAGD, TUBB3, GCH1	223	382	12983	0.914446	1	0.999445	100
GOTERM_MF_FAT	GO:0019001~guanyl nucleotide binding	6	2	0.786439	GNAL, DIRAS3, RAC1, RRAGD, TUBB3, GCH1	223	382	12983	0.914446	1	0.999445	100
Annotation Cluster 113	Enrichment Score: 0.13789061510572964
Category	Term	Count	%	PValue	Genes	List Total	Pop Hits	Pop Total	Fold Enrichment	Bonferroni	Benjamini	FDR
GOTERM_BP_FAT	GO:0006974~response to DNA damage stimulus	8	2.66667	0.434639	TXNDC12, NUPR1, BTG2, HMOX1, TDG, ABL1, DDIT3, MAP2K6	228	373	13528	1.27256	1	0.955286	99.9946
GOTERM_BP_FAT	GO:0006259~DNA metabolic process	6	2	0.930607	TXNDC12, BTG2, TDG, ABL1, TNFAIP1, NYNRIN	228	506	13528	0.703557	1	0.99999	100
GOTERM_BP_FAT	GO:0006281~DNA repair	3	1	0.953746	BTG2, TDG, ABL1	228	284	13528	0.626761	1	0.999998	100
Annotation Cluster 114	Enrichment Score: 0.13719081159275043
Category	Term	Count	%	PValue	Genes	List Total	Pop Hits	Pop Total	Fold Enrichment	Bonferroni	Benjamini	FDR
UP_SEQ_FEATURE	metal ion-binding site:Magnesium	3	1	0.53685	KCNMA1, ENO3, ATP8A1	296	116	19113	1.66994	1	0.999944	99.9994
SP_PIR_KEYWORDS	magnesium	6	2	0.811215	KCNMA1, ADCY8, ENO3, ABL1, SIK3, ATP8A1	296	442	19235	0.882124	1	0.996663	100
GOTERM_MF_FAT	GO:0000287~magnesium ion binding	6	2	0.8901	KCNMA1, ADCY8, ENO3, ABL1, SIK3, ATP8A1	223	452	12983	0.772828	1	0.99995	100
Annotation Cluster 115	Enrichment Score: 0.11573454681122629
Category	Term	Count	%	PValue	Genes	List Total	Pop Hits	Pop Total	Fold Enrichment	Bonferroni	Benjamini	FDR
GOTERM_BP_FAT	GO:0044271~nitrogen compound biosynthetic process	6	2	0.639913	PRTFDC1, PLOD1, ADCY8, ASNS, GCH1, ATP8A1	228	325	13528	1.09538	1	0.99277	100
GOTERM_BP_FAT	GO:0034654~nucleobase, nucleoside, nucleotide and nucleic acid biosynthetic process	3	1	0.838181	PRTFDC1, ADCY8, ATP8A1	228	193	13528	0.92228	1	0.999711	100
GOTERM_BP_FAT	GO:0034404~nucleobase, nucleoside and nucleotide biosynthetic process	3	1	0.838181	PRTFDC1, ADCY8, ATP8A1	228	193	13528	0.92228	1	0.999711	100
Annotation Cluster 116	Enrichment Score: 0.09623266660062525
Category	Term	Count	%	PValue	Genes	List Total	Pop Hits	Pop Total	Fold Enrichment	Bonferroni	Benjamini	FDR
SP_PIR_KEYWORDS	iron	5	1.66667	0.639121	PLOD1, HMOX1, EGLN3, SFXN2, FTH1	296	285	19235	1.14005	1	0.981886	99.9999
GOTERM_MF_FAT	GO:0005506~iron ion binding	5	1.66667	0.776275	PLOD1, HMOX1, EGLN3, SFXN2, FTH1	223	308	12983	0.945126	1	0.999403	100
SP_PIR_KEYWORDS	oxidoreductase	7	2.33333	0.864948	TXNDC12, ACADSB, PLOD1, HMOX1, GPX3, EGLN3, FTH1	296	562	19235	0.809398	1	0.998291	100
GOTERM_BP_FAT	GO:0055114~oxidation reduction	7	2.33333	0.960464	TXNDC12, ACADSB, PLOD1, HMOX1, GPX3, EGLN3, FTH1	228	639	13528	0.649974	1	0.999999	100
Annotation Cluster 117	Enrichment Score: 0.07096723954664354
Category	Term	Count	%	PValue	Genes	List Total	Pop Hits	Pop Total	Fold Enrichment	Bonferroni	Benjamini	FDR
GOTERM_BP_FAT	GO:0007276~gamete generation	7	2.33333	0.654643	PROK2, CADM1, TDRD6, EREG, PPAP2B, FNDC3A, CXCL12	228	395	13528	1.05148	1	0.993722	100
GOTERM_BP_FAT	GO:0007283~spermatogenesis	3	1	0.967268	PROK2, CADM1, FNDC3A	228	308	13528	0.577922	1	1	100
GOTERM_BP_FAT	GO:0048232~male gamete generation	3	1	0.967268	PROK2, CADM1, FNDC3A	228	308	13528	0.577922	1	1	100
Annotation Cluster 118	Enrichment Score: 0.053030389155470564
Category	Term	Count	%	PValue	Genes	List Total	Pop Hits	Pop Total	Fold Enrichment	Bonferroni	Benjamini	FDR
UP_SEQ_FEATURE	repeat:WD 7	3	1	0.676146	WDR25, FBXW11, PPP2R2C	296	150	19113	1.29142	1	0.999998	100
UP_SEQ_FEATURE	repeat:WD 6	3	1	0.79916	WDR25, FBXW11, PPP2R2C	296	192	19113	1.00892	1	1	100
INTERPRO	IPR019775:WD40 repeat, conserved site	4	1.33333	0.846066	WDR25, FBXW11, PPP2R2C, TUBB3	280	277	16659	0.859154	1	1	100
UP_SEQ_FEATURE	repeat:WD 5	3	1	0.877477	WDR25, FBXW11, PPP2R2C	296	233	19113	0.831386	1	1	100
UP_SEQ_FEATURE	repeat:WD 4	3	1	0.902045	WDR25, FBXW11, PPP2R2C	296	251	19113	0.771764	1	1	100
UP_SEQ_FEATURE	repeat:WD 3	3	1	0.917896	WDR25, FBXW11, PPP2R2C	296	265	19113	0.730992	1	1	100
UP_SEQ_FEATURE	repeat:WD 2	3	1	0.926782	WDR25, FBXW11, PPP2R2C	296	274	19113	0.706981	1	1	100
UP_SEQ_FEATURE	repeat:WD 1	3	1	0.926782	WDR25, FBXW11, PPP2R2C	296	274	19113	0.706981	1	1	100
SP_PIR_KEYWORDS	wd repeat	3	1	0.927005	WDR25, FBXW11, PPP2R2C	296	276	19235	0.706338	1	0.999635	100
INTERPRO	IPR001680:WD40 repeat	3	1	0.939513	WDR25, FBXW11, PPP2R2C	280	266	16659	0.671012	1	1	100
INTERPRO	IPR015943:WD40/YVTN repeat-like	3	1	0.962669	WDR25, FBXW11, PPP2R2C	280	300	16659	0.594964	1	1	100
SMART	SM00320:WD40	3	1	0.96579	WDR25, FBXW11, PPP2R2C	175	266	9079	0.585113	1	1	100
Annotation Cluster 119	Enrichment Score: 0.038943952385689054
Category	Term	Count	%	PValue	Genes	List Total	Pop Hits	Pop Total	Fold Enrichment	Bonferroni	Benjamini	FDR
GOTERM_BP_FAT	GO:0007601~visual perception	3	1	0.880848	COL2A1, ABCA4, CDH3	228	216	13528	0.824074	1	0.999913	100
GOTERM_BP_FAT	GO:0050953~sensory perception of light stimulus	3	1	0.880848	COL2A1, ABCA4, CDH3	228	216	13528	0.824074	1	0.999913	100
GOTERM_BP_FAT	GO:0007600~sensory perception	8	2.66667	0.984841	GNAL, PROK2, ARRB2, ARRB1, TAC1, COL2A1, ABCA4, CDH3	228	810	13528	0.586008	1	1	100
Annotation Cluster 120	Enrichment Score: 0.02654275810235317
Category	Term	Count	%	PValue	Genes	List Total	Pop Hits	Pop Total	Fold Enrichment	Bonferroni	Benjamini	FDR
GOTERM_BP_FAT	GO:0044265~cellular macromolecule catabolic process	10	3.33333	0.864707	TXNDC12, SOCS2, SOCS3, DCP1A, UCHL1, TDG, FBXL7, PSME3, NGFR, FBXW11	228	725	13528	0.818391	1	0.999862	100
GOTERM_BP_FAT	GO:0009057~macromolecule catabolic process	10	3.33333	0.91333	TXNDC12, SOCS2, SOCS3, DCP1A, UCHL1, TDG, FBXL7, PSME3, NGFR, FBXW11	228	781	13528	0.75971	1	0.999977	100
GOTERM_BP_FAT	GO:0006511~ubiquitin-dependent protein catabolic process	3	1	0.916473	UCHL1, FBXL7, PSME3	228	242	13528	0.735537	1	0.99998	100
GOTERM_BP_FAT	GO:0051603~proteolysis involved in cellular protein catabolic process	7	2.33333	0.941067	SOCS2, SOCS3, UCHL1, FBXL7, PSME3, NGFR, FBXW11	228	600	13528	0.692222	1	0.999995	100
GOTERM_BP_FAT	GO:0044257~cellular protein catabolic process	7	2.33333	0.942814	SOCS2, SOCS3, UCHL1, FBXL7, PSME3, NGFR, FBXW11	228	603	13528	0.688778	1	0.999996	100
GOTERM_BP_FAT	GO:0030163~protein catabolic process	7	2.33333	0.952853	SOCS2, SOCS3, UCHL1, FBXL7, PSME3, NGFR, FBXW11	228	622	13528	0.667738	1	0.999998	100
SP_PIR_KEYWORDS	ubl conjugation pathway	5	1.66667	0.954939	SOCS2, SOCS3, UCHL1, FBXL7, FBXW11	296	509	19235	0.638341	1	0.999901	100
GOTERM_BP_FAT	GO:0043632~modification-dependent macromolecule catabolic process	6	2	0.966812	SOCS2, SOCS3, UCHL1, FBXL7, PSME3, FBXW11	228	574	13528	0.620209	1	0.999999	100
GOTERM_BP_FAT	GO:0019941~modification-dependent protein catabolic process	6	2	0.966812	SOCS2, SOCS3, UCHL1, FBXL7, PSME3, FBXW11	228	574	13528	0.620209	1	0.999999	100
GOTERM_BP_FAT	GO:0006508~proteolysis	10	3.33333	0.993627	SOCS2, SOCS3, UCHL1, ADAMTS15, FBXL7, PSME3, NGFR, MMP3, FBXW11, MMP13	228	1054	13528	0.562935	1	1	100
Annotation Cluster 121	Enrichment Score: 0.02515296957592501
Category	Term	Count	%	PValue	Genes	List Total	Pop Hits	Pop Total	Fold Enrichment	Bonferroni	Benjamini	FDR
GOTERM_CC_FAT	GO:0005856~cytoskeleton	20	6.66667	0.863855	GYPC, PRKCZ, MTSS1, ACTA2, VIM, MYO1D, PTPN13, FRMPD1, SPIRE1, GRIA3, KLHL4, TRIB2, STAU1, MYO10, BAG1, MAP2, ABL1, BMF, TUBB3, TMOD1	218	1381	12782	0.849139	1	0.998116	100
GOTERM_CC_FAT	GO:0043232~intracellular non-membrane-bounded organelle	33	11	0.986393	MTSS1, GYPC, PRKCZ, FOSL2, PNMA2, TDRD6, UCHL1, VIM, TRIB3, ELK3, KLHL4, TRIB2, STAU1, BAG1, HMOX1, CC2D1A, BMF, TUBB3, MAF, ACTA2, CEBPG, MYO1D, MECP2, PTPN13, FRMPD1, SPIRE1, GRIA3, MYO10, LRP12, MAP2, ABL1, CORT, TMOD1	218	2596	12782	0.745335	1	0.999994	100
GOTERM_CC_FAT	GO:0043228~non-membrane-bounded organelle	33	11	0.986393	MTSS1, GYPC, PRKCZ, FOSL2, PNMA2, TDRD6, UCHL1, VIM, TRIB3, ELK3, KLHL4, TRIB2, STAU1, BAG1, HMOX1, CC2D1A, BMF, TUBB3, MAF, ACTA2, CEBPG, MYO1D, MECP2, PTPN13, FRMPD1, SPIRE1, GRIA3, MYO10, LRP12, MAP2, ABL1, CORT, TMOD1	218	2596	12782	0.745335	1	0.999994	100
Annotation Cluster 122	Enrichment Score: 0.023710091050588224
Category	Term	Count	%	PValue	Genes	List Total	Pop Hits	Pop Total	Fold Enrichment	Bonferroni	Benjamini	FDR
SP_PIR_KEYWORDS	metal-binding	41	13.6667	0.83819	PRKCZ, ENPP2, ADCY8, LMO3, F13A1, ADAMTS15, EGLN3, MMP3, FTH1, GCH1, ZNF704, TRIM2, GALNT10, RASGRP3, PLOD1, LHX1, HMOX1, PDE4B, MT1E, ENO3, ZDHHC20, SIK3, MT1G, ZCCHC12, KCNMA1, EGR2, DMRT3, PDZRN4, CREB5, ARHGAP29, MMP13, MT1X, PDE7B, SULF2, MT2A, SP6, SP7, ZNF385B, ABL1, UNC13A, ATP8A1	296	2972	19235	0.89647	1	0.997666	100
GOTERM_MF_FAT	GO:0043169~cation binding	62	20.6667	0.945424	KCNH1, LMO3, ADCY8, F13A1, DLK1, MMP3, CALB1, CDH20, TRIM2, SLC25A25, PLOD1, HMOX1, KCNG1, SIK3, ZCCHC12, KCNMA1, EGR2, DMRT3, DLL1, PCDH7, ARHGAP29, GALNTL1, TCN2, MMP13, LCTL, UNC13A, PRKCZ, ADAMTSL1, SLC39A10, ENPP2, CD248, ADAMTS15, PRND, EGLN3, SFXN2, CDH3, FTH1, GCH1, KCNS3, ZNF704, GALNT10, RASGRP3, BCHE, LHX1, MT1E, ENO3, ZDHHC20, THBS1, MT1G, GBA, PDZRN4, CREB5, MT1X, SULF2, MT2A, SP6, Z…	223	4179	12983	0.863753	1	0.999994	100
GOTERM_MF_FAT	GO:0043167~ion binding	63	21	0.945674	KCNH1, LMO3, ADCY8, F13A1, DLK1, MMP3, CALB1, CDH20, TRIM2, SLC25A25, PLOD1, HMOX1, KCNG1, SIK3, ZCCHC12, KCNMA1, EGR2, DMRT3, DLL1, PCDH7, ARHGAP29, GALNTL1, TCN2, MMP13, LCTL, UNC13A, PRKCZ, ADAMTSL1, SLC39A10, ENPP2, CD248, ADAMTS15, PRND, EGLN3, SFXN2, CDH3, FTH1, GCH1, KCNS3, ZNF704, GALNT10, RASGRP3, BCHE, LHX1, MT1E, ENO3, THBS1, ZDHHC20, MT1G, GBA, PDZRN4, CREB5, NPR3, MT1X, SULF2, MT2A, …	223	4241	12983	0.864853	1	0.999993	100
SP_PIR_KEYWORDS	zinc	26	8.66667	0.957751	ZCCHC12, PRKCZ, EGR2, SLC39A10, LMO3, DMRT3, ADAMTS15, PDZRN4, CREB5, ARHGAP29, MMP3, MMP13, MT1X, GCH1, ZNF704, TRIM2, RASGRP3, LHX1, MT2A, MT1E, SP6, SP7, ZNF385B, ZDHHC20, UNC13A, MT1G	296	2189	19235	0.771841	1	0.999912	100
GOTERM_MF_FAT	GO:0046872~metal ion binding	59	19.6667	0.974835	KCNH1, LMO3, ADCY8, F13A1, DLK1, MMP3, CALB1, CDH20, TRIM2, SLC25A25, PLOD1, HMOX1, KCNG1, SIK3, ZCCHC12, KCNMA1, EGR2, DMRT3, DLL1, PCDH7, ARHGAP29, GALNTL1, TCN2, MMP13, UNC13A, PRKCZ, ADAMTSL1, SLC39A10, ENPP2, CD248, ADAMTS15, PRND, EGLN3, SFXN2, CDH3, FTH1, GCH1, KCNS3, ZNF704, GALNT10, RASGRP3, LHX1, MT1E, ENO3, ZDHHC20, THBS1, MT1G, PDZRN4, CREB5, MT1X, SULF2, MT2A, SP6, ZNF385B, SP7, EFHA…	223	4140	12983	0.829701	1	1	100
GOTERM_MF_FAT	GO:0046914~transition metal ion binding	37	12.3333	0.979911	PRKCZ, ADAMTSL1, LMO3, SLC39A10, PRND, ADAMTS15, EGLN3, SFXN2, MMP3, FTH1, GCH1, ZNF704, TRIM2, GALNT10, RASGRP3, PLOD1, LHX1, HMOX1, MT1E, ZDHHC20, MT1G, ZCCHC12, EGR2, DMRT3, PDZRN4, CREB5, GALNTL1, ARHGAP29, TCN2, MMP13, MT1X, MT2A, SP6, SP7, ZNF385B, ABL1, UNC13A	223	2785	12983	0.773476	1	1	100
GOTERM_MF_FAT	GO:0008270~zinc ion binding	27	9	0.995289	PRKCZ, ADAMTSL1, LMO3, SLC39A10, ADAMTS15, MMP3, GCH1, TRIM2, ZNF704, RASGRP3, LHX1, MT1E, ZDHHC20, MT1G, ZCCHC12, EGR2, DMRT3, PDZRN4, CREB5, ARHGAP29, MMP13, MT1X, MT2A, SP6, ZNF385B, SP7, UNC13A	223	2311	12983	0.680196	1	1	100
Annotation Cluster 123	Enrichment Score: 0.016732358905301156
Category	Term	Count	%	PValue	Genes	List Total	Pop Hits	Pop Total	Fold Enrichment	Bonferroni	Benjamini	FDR
GOTERM_CC_FAT	GO:0005730~nucleolus	10	3.33333	0.844518	PNMA2, FOSL2, HMOX1, LRP12, CEBPG, UCHL1, TRIB3, ELK3, CC2D1A, ABL1	218	698	12782	0.840015	1	0.997357	100
GOTERM_CC_FAT	GO:0043233~organelle lumen	21	7	0.990467	ACADSB, STON1, FOSL2, PNMA2, CEBPG, F13A1, UCHL1, TRIB3, ELK3, ANKRD1, ELL2, TXNDC12, BCHE, HMOX1, LRP12, VEGFA, TDG, CC2D1A, NGFR, ABL1, THBS1	218	1820	12782	0.676535	1	0.999997	100
GOTERM_CC_FAT	GO:0031974~membrane-enclosed lumen	21	7	0.992986	ACADSB, STON1, FOSL2, PNMA2, CEBPG, F13A1, UCHL1, TRIB3, ELK3, ANKRD1, ELL2, TXNDC12, BCHE, HMOX1, LRP12, VEGFA, TDG, CC2D1A, NGFR, ABL1, THBS1	218	1856	12782	0.663412	1	0.999999	100
GOTERM_CC_FAT	GO:0031981~nuclear lumen	15	5	0.994853	STON1, FOSL2, PNMA2, CEBPG, UCHL1, TRIB3, ANKRD1, ELK3, ELL2, HMOX1, LRP12, TDG, NGFR, CC2D1A, ABL1	218	1450	12782	0.606549	1	0.999999	100
GOTERM_CC_FAT	GO:0070013~intracellular organelle lumen	18	6	0.99813	ACADSB, STON1, FOSL2, PNMA2, CEBPG, UCHL1, TRIB3, ELK3, ANKRD1, ELL2, TXNDC12, BCHE, HMOX1, LRP12, TDG, NGFR, CC2D1A, ABL1	218	1779	12782	0.593252	1	1	100
Annotation Cluster 124	Enrichment Score: 0.011609687098669726
Category	Term	Count	%	PValue	Genes	List Total	Pop Hits	Pop Total	Fold Enrichment	Bonferroni	Benjamini	FDR
GOTERM_CC_FAT	GO:0005635~nuclear envelope	3	1	0.866403	BCHE, NUP35, MVP	218	205	12782	0.858044	1	0.998071	100
GOTERM_CC_FAT	GO:0031967~organelle envelope	6	2	0.982105	TXNDC12, SLC25A25, BCHE, SFXN2, NUP35, MVP	218	620	12782	0.567416	1	0.999992	100
GOTERM_CC_FAT	GO:0031975~envelope	6	2	0.982526	TXNDC12, SLC25A25, BCHE, SFXN2, NUP35, MVP	218	622	12782	0.565592	1	0.99999	100
GOTERM_CC_FAT	GO:0005740~mitochondrial envelope	3	1	0.994242	TXNDC12, SLC25A25, SFXN2	218	419	12782	0.419807	1	0.999999	100
GOTERM_CC_FAT	GO:0044429~mitochondrial part	4	1.33333	0.997954	TXNDC12, ACADSB, SLC25A25, SFXN2	218	595	12782	0.394172	1	1	100
SP_PIR_KEYWORDS	mitochondrion	4	1.33333	0.999793	TXNDC12, ACADSB, SLC25A25, SFXN2	296	832	19235	0.312419	1	1	100
GOTERM_CC_FAT	GO:0005739~mitochondrion	5	1.66667	0.999994	TXNDC12, ACADSB, SLC25A25, ELK3, SFXN2	218	1087	12782	0.269701	1	1	100
Annotation Cluster 125	Enrichment Score: 0.007668785607780221
Category	Term	Count	%	PValue	Genes	List Total	Pop Hits	Pop Total	Fold Enrichment	Bonferroni	Benjamini	FDR
GOTERM_BP_FAT	GO:0046907~intracellular transport	8	2.66667	0.929035	PRKCZ, STON1, ARRB1, UCHL1, RASSF9, DCLK1, FTH1, F2R	228	657	13528	0.722476	1	0.99999	100
GOTERM_BP_FAT	GO:0070727~cellular macromolecule localization	4	1.33333	0.971827	STON1, RASSF9, F2R, STAU1	228	414	13528	0.573269	1	1	100
GOTERM_BP_FAT	GO:0006886~intracellular protein transport	3	1	0.987659	STON1, RASSF9, F2R	228	374	13528	0.475936	1	1	100
GOTERM_BP_FAT	GO:0034613~cellular protein localization	3	1	0.992951	STON1, RASSF9, F2R	228	411	13528	0.43309	1	1	100
GOTERM_BP_FAT	GO:0015031~protein transport	5	1.66667	0.999074	STON1, RASSF9, NUP35, MVP, F2R	228	762	13528	0.389326	1	1	100
GOTERM_BP_FAT	GO:0045184~establishment of protein localization	5	1.66667	0.999161	STON1, RASSF9, NUP35, MVP, F2R	228	769	13528	0.385782	1	1	100
GOTERM_BP_FAT	GO:0008104~protein localization	5	1.66667	0.999836	STON1, RASSF9, NUP35, MVP, F2R	228	882	13528	0.336357	1	1	100
Annotation Cluster 126	Enrichment Score: 0.0016934844381892252
Category	Term	Count	%	PValue	Genes	List Total	Pop Hits	Pop Total	Fold Enrichment	Bonferroni	Benjamini	FDR
INTERPRO	IPR007087:Zinc finger, C2H2-type	8	2.66667	0.979143	ZNF704, EGR2, SLC39A10, SP6, CREB5, ZNF385B, SP7, LGR4	280	784	16659	0.607106	1	1	100
INTERPRO	IPR015880:Zinc finger, C2H2-like	6	2	0.997685	ZNF704, EGR2, SP6, CREB5, ZNF385B, SP7	280	797	16659	0.447903	1	1	100
UP_SEQ_FEATURE	zinc finger region:C2H2-type 1	3	1	0.99812	EGR2, SP6, SP7	296	542	19113	0.357404	1	1	100
UP_SEQ_FEATURE	zinc finger region:C2H2-type 2	3	1	0.999274	EGR2, SP6, SP7	296	608	19113	0.318607	1	1	100
UP_SEQ_FEATURE	zinc finger region:C2H2-type 3	3	1	0.999408	EGR2, SP6, SP7	296	622	19113	0.311435	1	1	100
SMART	SM00355:ZnF_C2H2	6	2	0.999574	ZNF704, EGR2, SP6, CREB5, ZNF385B, SP7	175	797	9079	0.390565	1	1	100
INTERPRO	IPR013087:Zinc finger, C2H2-type/integrase, DNA-binding	3	1	0.999727	EGR2, SP6, SP7	280	621	16659	0.287422	1	1	100
